# Supplementary material for: Analysis of the transcriptomic, metabolomic, and gene regulatory responses to Puccinia sorghi in maize
Source: Mol Plant Pathol. 2021 Feb 28;22(4):465–79. doi: 10.1111/mpp.13040 (PMC7938627; doi:10.1111/mpp.13040)
Supplement: Supplementary file 11 — FILE S1 The details of the 19 differentially expressed genes (DEGs) between H95 and H95:Rp1‐D prior to infection [file MPP-22-465-s012.xlsx]

## Sheet: Sheet1
DEGs in H95:Rp1-D at 0 h
gene ID	annotation	Log2FC	Chromosome	bp	bp
Zm00001d024575	F1F0-ATPase inhibitor protein	5.85426	10	78839665	78843440
Zm00001d025285	hypothetical protein	2.1498	10	112586640	112587826
Zm00001d023311	putative disease resistance RPP13-like protein 1	2.9687	10	2744202	2754155
Zm00001d023924	hypothetical protein	2.0811	10	28456225	28456644
Zm00001d023353	putative CBL-interacting protein kinase family protein	7.40216	10	3995907	3997196
Zm00001d023258	probable calcium-transporting ATPase 9, plasma membrane-type	4.94171	10	1497593	1503871
Zm00001d023278	bifunctional aspartokinase/homoserine dehydrogenase	-6.18576	10	2027907	2031976
Zm00001d046530	hypothetical protein	2.52999	9	94210411	94211858
Zm00001d012686	hypothetical protein	2.48289	8	178642508	178644235
Zm00001d012672	uncharacterized protein LOC100274074	-6.10694	8	178362938	178366631
Zm00001d012596	hypothetical protein	-2.5309	8	177034496	177034942
Zm00001d021259	hypothetical protein	5.93549	7	147097538	147098506
Zm00001d035622	Selenium-binding protein 3	8.1477	6	37472602	37473210
Zm00001d035623	hypothetical protein	6.86157	6	37476060	37476780
Zm00001d044235	uncharacterized protein LOC100501661 precursor	2.38137	3	222721378	222722379
Zm00001d004380	10-deacetylbaccatin III 10-O-acetyltransferase	2.05047	2	107469703	107470980
Zm00001d002690	plasma membrane intrinsic protein1	2.29244	2	19342492	19344268
Zm00001d006122	hypothetical protein	-2.51289	2	199207550	199208441
Zm00001d006046	methyl binding domain protein 111	-5.92051	2	196381341	196403320
