# Supplementary material for: Analysis of the transcriptomic, metabolomic, and gene regulatory responses to Puccinia sorghi in maize
Source: Mol Plant Pathol. 2021 Feb 28;22(4):465–79. doi: 10.1111/mpp.13040 (PMC7938627; doi:10.1111/mpp.13040)
Supplement: Supplementary file 12 — FILE S2 Read mapping summary for H95 and H95:Rp1‐D. The sheet named “H95 to B73” shows reads mapped to v4 of B73. The sheet named “H95 to Puccinia” shows reads mapped to Puccinia sorghi RO10H11247 [file MPP-22-465-s018.xlsx]

## Sheet: H95 to B73
	Reads	Mapped	Percentage (%)			Reads	Mapped	Percentage (%)			Reads	Mapped	Percentage (%)
1st-Mock-0-h	67008608	54941514	81.9917		1st-Rp1D-0-h	65116826	51443015	79.0011		1st-Sus-0-h	74823948	62476759	83.4983
2nd-Mock-0-h	66230896	57053869	86.1439		2nd-Rp1D-0-h	61448956	51520078	83.8421		2nd-Sus-0-h	62291420	52167504	83.7475
3rd-Mock-0-h	66425382	54846954	82.5693		3rd-Rp1D-0-h	63790844	55768399	87.4238		3rd-Sus-0-h	72295992	61156471	84.5918
Average			83.5683		Average			83.4223		Average			83.9459
1st-Mock-12-h	84186920	64490201	76.6036		1st-Rp1D-12-h	279890892	223868507	79.9842		1st-Sus-12-h	256428340	215556379	84.0611
2nd-Mock-12-h	67466700	58543780	86.7743		2nd-Rp1D-12-h	230497784	193895588	84.1204		2nd-Sus-12-h	292692868	243025356	83.0308
3rd-Mock-12-h	70377772	56954517	80.9269		3rd-Rp1D-12-h	265924414	227233623	85.4505		3rd-Sus-12-h	235130858	197705571	84.0832
Average			81.4349		Average			83.185		Average			83.725
1st-Mock-24-h	60458822	41944866	69.3776		1st-Rp1D-24-h	234910966	189067919	80.4849		1st-Sus-24-h	265566902	219525604	82.663
2nd-Mock-24-h	61073256	48121495	78.7931		2nd-Rp1D-24-h	298634062	253437140	84.8654		2nd-Sus-24-h	259061798	204050471	78.7652
3rd-Mock-24-h	62950774	48879723	77.6475		3rd-Rp1D-24-h	224552438	193847459	86.3261		3rd-Sus-24-h	266083922	219660336	82.553
Average			75.2727		Average			83.8922		Average			81.3271
1st-Mock-5-dpi	59963470	48003900	80.0552		1st-Rp1D-5-dpi	277453840	203771182	73.4433		1st-Sus-5-dpi	162361236	59763907	36.8092
2nd-Mock-5-dpi	75318130	65108587	86.4448		2nd-Rp1D-5-dpi	241600202	199134068	82.423		2nd-Sus-5-dpi	293228976	94508269	32.2302
3rd-Mock-5-dpi	59139746	48419334	81.8727		3rd-Rp1D-5-dpi	223316282	183773493	82.2929		3rd-Sus-5-dpi	231788064	79595261	34.3397
Average			82.7909		Average			79.3864		Average			34.4597

## Sheet: H95 to Puccinia
	Reads	Mapped	Percentage (%)			Reads	Mapped	Percentage (%)			Reads	Mapped	Percentage (%)
1st-Mock-0-h	67008608	79410	0.118507		1st-Rp1D-0-h	65116826	70726	0.108614		1st-Sus-0-h	74823948	81814	0.109342
2nd-Mock-0-h	66230896	75493	0.113985		2nd-Rp1D-0-h	61448956	92793	0.151008		2nd-Sus-0-h	62291420	54228	0.0870553
3rd-Mock-0-h	66425382	60881	0.0916532		3rd-Rp1D-0-h	63790844	91767	0.143856		3rd-Sus-0-h	72295992	64342	0.088998
Average			0.108048		Average			0.134493		Average			0.0951318
1st-Mock-12-h	84186920	91153	0.108275		1st-Rp1D-12-h	279890892	3331685	1.19035		1st-Sus-12-h	256428340	4161229	1.62276
2nd-Mock-12-h	67466700	72351	0.10724		2nd-Rp1D-12-h	230497784	1527385	0.662646		2nd-Sus-12-h	292692868	3653149	1.24812
3rd-Mock-12-h	70377772	86489	0.122892		3rd-Rp1D-12-h	265924414	958556	0.360462		3rd-Sus-12-h	235130858	1506039	0.640511
Average			0.112802		Average			0.73782		Average			1.17046
1st-Mock-24-h	60458822	85454	0.141342		1st-Rp1D-24-h	234910966	1091669	0.464716		1st-Sus-24-h	265566902	1815793	0.683742
2nd-Mock-24-h	61073256	72198	0.118215		2nd-Rp1D-24-h	298634062	1217531	0.4077		2nd-Sus-24-h	259061798	3429356	1.32376
3rd-Mock-24-h	62950774	73057	0.116054		3rd-Rp1D-24-h	224552438	958611	0.426899		3rd-Sus-24-h	266083922	3327026	1.25037
Average			0.125204		Average			0.433105		Average			1.08596
1st-Mock-5-dpi	59963470	371821	0.620079		1st-Rp1D-5-dpi	277453840	1495381	0.538966		1st-Sus-5-dpi	162361236	63252185	38.9577
2nd-Mock-5-dpi	75318130	138145	0.183415		2nd-Rp1D-5-dpi	241600202	627028	0.259531		2nd-Sus-5-dpi	293228976	129129831	44.0372
3rd-Mock-5-dpi	59139746	182064	0.307854		3rd-Rp1D-5-dpi	223316282	537352	0.240624		3rd-Sus-5-dpi	231788064	96404699	41.5917
Average			0.370449		Average			0.346374		Average			41.5289
