# Supplementary material for: Analysis of the transcriptomic, metabolomic, and gene regulatory responses to Puccinia sorghi in maize
Source: Mol Plant Pathol. 2021 Feb 28;22(4):465–79. doi: 10.1111/mpp.13040 (PMC7938627; doi:10.1111/mpp.13040)
Supplement: Supplementary file 13 — FILE S3 Significantly enriched or under‐represented GO terms among differentially expressed genes (DEGs) divided into six worksheets by each of the three time points and the two genotypes as indicated by the worksheet titles. In each worksheet, Column A shows the GO term description and the GO accession in biological process (BP). Column B shows the number of annotated genes in the Zea mays genome that are associated with this particular category. Column C shows the number DEGs that are annotated in this category. Column D shows the number of DEGs we would expect in this category with no enrichment or under‐representation. Column E contains either a plus sign (+) or a minus sign (−). A plus sign indicates over‐representation and a negative sign indicates under‐representation. Column F indicates the fold enrichment or depletion compared to expected. Column G shows the p value determined by Fisher’s exact test. Column H contains the false discovery rate as calculated by the Benjamini–Hochberg procedure. A critical value of 0.05 was used to filter results. The worksheet entitled “Unique enriched GO terms” simply lists the 238 unique GO terms that were enriched in at least one of the conditions [file MPP-22-465-s005.xlsx]

## Sheet: H95 Rp1-D_12h
Up-regulated genes
GO term (GO accession)	Reference list	Uploaded list	Expected value	Over/Under Representation	Fold Enrichment	P-value	FDR
Unclassified (UNCLASSIFIED)	17572	419	614.55	-	0.68	3.72e-26	8.94e-23
biological_process (GO:0008150)	21858	960	764.45	+	1.26	3.72e-26	1.79e-22
metabolic process (GO:0008152)	13995	652	489.45	+	1.33	1.28e-18	2.06e-15
organonitrogen compound biosynthetic process (GO:1901566)	2018	150	70.58	+	2.13	7.85e-17	9.43e-14
biosynthetic process (GO:0009058)	3734	229	130.59	+	1.75	4.56e-16	2.74e-13
oxoacid metabolic process (GO:0043436)	1100	99	38.47	+	2.57	4.15e-16	2.85e-13
nucleic acid metabolic process (GO:0090304)	2729	28	95.44	-	0.29	4.15e-16	3.32e-13
cellular amide metabolic process (GO:0043603)	1276	109	44.63	+	2.44	3.5e-16	3.36e-13
organic acid metabolic process (GO:0006082)	1109	99	38.79	+	2.55	6.46e-16	3.45e-13
carboxylic acid metabolic process (GO:0019752)	1077	97	37.67	+	2.58	8.16e-16	3.92e-13
small molecule metabolic process (GO:0044281)	1837	137	64.25	+	2.13	1.42e-15	6.19e-13
oxidation-reduction process (GO:0055114)	2313	156	80.89	+	1.93	4.13e-14	1.65e-11
amide biosynthetic process (GO:0043604)	1088	93	38.05	+	2.44	7.04e-14	2.42e-11
organic substance biosynthetic process (GO:1901576)	3511	211	122.79	+	1.72	6.98e-14	2.58e-11
peptide metabolic process (GO:0006518)	1116	93	39.03	+	2.38	2.83e-13	8.51e-11
cellular biosynthetic process (GO:0044249)	3449	206	120.62	+	1.71	2.75e-13	8.81e-11
organonitrogen compound metabolic process (GO:1901564)	7132	356	249.43	+	1.43	3.25e-12	9.2e-10
peptide biosynthetic process (GO:0043043)	990	82	34.62	+	2.37	8.2e-12	2.19e-09
translation (GO:0006412)	972	81	33.99	+	2.38	8.86e-12	2.24e-09
defense response (GO:0006952)	337	42	11.79	+	3.56	2.04e-11	4.89e-09
monocarboxylic acid metabolic process (GO:0032787)	469	50	16.4	+	3.05	4.45e-11	1.02e-08
carboxylic acid biosynthetic process (GO:0046394)	503	52	17.59	+	2.96	5.08e-11	1.06e-08
organic acid biosynthetic process (GO:0016053)	503	52	17.59	+	2.96	5.08e-11	1.11e-08
phosphorylation (GO:0016310)	2471	151	86.42	+	1.75	1.35e-10	2.7e-08
defense response to other organism (GO:0098542)	196	30	6.85	+	4.38	1.95e-10	3.75e-08
interspecies interaction between organisms (GO:0044419)	228	32	7.97	+	4.01	3.51e-10	6.49e-08
organic substance metabolic process (GO:0071704)	11636	517	406.95	+	1.27	4.26e-10	7.58e-08
response to other organism (GO:0051707)	221	31	7.73	+	4.01	6.67e-10	1.11e-07
response to external biotic stimulus (GO:0043207)	221	31	7.73	+	4.01	6.67e-10	1.14e-07
response to biotic stimulus (GO:0009607)	236	31	8.25	+	3.76	2.76e-09	4.41e-07
DNA metabolic process (GO:0006259)	870	4	30.43	-	0.13	6.41e-09	9.93e-07
RNA metabolic process (GO:0016070)	1862	24	65.12	-	0.37	6.91e-09	1.04e-06
response to bacterium (GO:0009617)	114	20	3.99	+	5.02	2.72e-08	3.97e-06
phenylpropanoid metabolic process (GO:0009698)	51	14	1.78	+	7.85	2.89e-08	4.08e-06
nucleobase-containing compound metabolic process (GO:0006139)	3255	61	113.84	-	0.54	4.02e-08	5.52e-06
cellular metabolic process (GO:0044237)	11359	493	397.26	+	1.24	4.46e-08	5.95e-06
cellular response to DNA damage stimulus (GO:0006974)	741	3	25.92	-	0.12	4.97e-08	6.45e-06
small molecule biosynthetic process (GO:0044283)	702	56	24.55	+	2.28	6.69e-08	8.24e-06
secondary metabolic process (GO:0019748)	86	17	3.01	+	5.65	6.55e-08	8.29e-06
phosphorus metabolic process (GO:0006793)	3456	182	120.87	+	1.51	8.34e-08	1e-05
cinnamic acid biosynthetic process (GO:0009800)	11	8	0.38	+	20.8	9.03e-08	1.03e-05
erythrose 4-phosphate/phosphoenolpyruvate family amino acid catabolic process (GO:1902222)	17	9	0.59	+	15.14	1.04e-07	1.04e-05
protein phosphorylation (GO:0006468)	1730	106	60.5	+	1.75	9.66e-08	1.05e-05
chromosome organization (GO:0051276)	949	7	33.19	-	0.21	9.4e-08	1.05e-05
cinnamic acid metabolic process (GO:0009803)	11	8	0.38	+	20.8	9.03e-08	1.06e-05
L-phenylalanine catabolic process (GO:0006559)	17	9	0.59	+	15.14	1.04e-07	1.06e-05
DNA repair (GO:0006281)	719	3	25.15	-	0.12	1.04e-07	1.08e-05
secondary metabolite biosynthetic process (GO:0044550)	48	13	1.68	+	7.74	1.03e-07	1.1e-05
phosphate-containing compound metabolic process (GO:0006796)	3426	180	119.82	+	1.5	1.26e-07	1.23e-05
cellular process (GO:0009987)	14405	601	503.79	+	1.19	1.41e-07	1.36e-05
cellular amino acid metabolic process (GO:0006520)	534	46	18.68	+	2.46	1.49e-07	1.41e-05
cytoplasmic translation (GO:0002181)	132	20	4.62	+	4.33	2.29e-07	2.12e-05
transmembrane transport (GO:0055085)	1755	105	61.38	+	1.71	3.43e-07	3.11e-05
aromatic amino acid family metabolic process (GO:0009072)	111	18	3.88	+	4.64	3.75e-07	3.16e-05
drug metabolic process (GO:0017144)	612	49	21.4	+	2.29	3.57e-07	3.17e-05
erythrose 4-phosphate/phosphoenolpyruvate family amino acid metabolic process (GO:1902221)	28	10	0.98	+	10.21	3.75e-07	3.21e-05
L-phenylalanine metabolic process (GO:0006558)	28	10	0.98	+	10.21	3.75e-07	3.27e-05
ribosome assembly (GO:0042255)	112	18	3.92	+	4.6	4.22e-07	3.44e-05
primary metabolic process (GO:0044238)	11043	474	386.21	+	1.23	4.19e-07	3.47e-05
response to unfolded protein (GO:0006986)	79	15	2.76	+	5.43	6.03e-07	4.68e-05
cellular response to unfolded protein (GO:0034620)	79	15	2.76	+	5.43	6.03e-07	4.75e-05
cellular nitrogen compound biosynthetic process (GO:0044271)	1935	112	67.67	+	1.66	6.02e-07	4.82e-05
monocarboxylic acid biosynthetic process (GO:0072330)	187	23	6.54	+	3.52	8.36e-07	6.38e-05
alpha-amino acid catabolic process (GO:1901606)	73	14	2.55	+	5.48	1.28e-06	9.62e-05
mRNA processing (GO:0006397)	409	0	14.3	-	< 0.01	1.35e-06	9.95e-05
aromatic amino acid family catabolic process (GO:0009074)	25	9	0.87	+	10.29	1.37e-06	9.96e-05
phenylpropanoid biosynthetic process (GO:0009699)	34	10	1.19	+	8.41	1.64e-06	0.000117
dicarboxylic acid metabolic process (GO:0043648)	126	18	4.41	+	4.08	1.93e-06	0.000137
response to external stimulus (GO:0009605)	345	32	12.07	+	2.65	2.19e-06	0.000148
cellular amino acid catabolic process (GO:0009063)	77	14	2.69	+	5.2	2.23e-06	0.000149
defense response to bacterium (GO:0042742)	101	16	3.53	+	4.53	2.16e-06	0.00015
alpha-amino acid metabolic process (GO:1901605)	345	32	12.07	+	2.65	2.19e-06	0.00015
DNA recombination (GO:0006310)	473	1	16.54	-	0.06	2.39e-06	0.000158
heterocycle metabolic process (GO:0046483)	3538	76	123.74	-	0.61	2.73e-06	0.000177
endoplasmic reticulum unfolded protein response (GO:0030968)	57	12	1.99	+	6.02	3.14e-06	0.000201
mRNA metabolic process (GO:0016071)	583	3	20.39	-	0.15	4.83e-06	0.000301
response to fungus (GO:0009620)	71	13	2.48	+	5.24	4.77e-06	0.000302
carboxylic acid catabolic process (GO:0046395)	150	19	5.25	+	3.62	4.99e-06	0.000304
organic acid catabolic process (GO:0016054)	150	19	5.25	+	3.62	4.99e-06	0.000307
small molecule catabolic process (GO:0044282)	262	26	9.16	+	2.84	6.38e-06	0.000383
cellular amino acid biosynthetic process (GO:0008652)	283	27	9.9	+	2.73	8.27e-06	0.000491
carbohydrate derivative metabolic process (GO:1901135)	807	55	28.22	+	1.95	8.91e-06	0.000522
cellular component organization (GO:0016043)	2925	61	102.3	-	0.6	9.3e-06	0.000539
DNA geometric change (GO:0032392)	359	0	12.56	-	< 0.01	1.02e-05	0.000579
DNA duplex unwinding (GO:0032508)	359	0	12.56	-	< 0.01	1.02e-05	0.000586
response to endoplasmic reticulum stress (GO:0034976)	130	17	4.55	+	3.74	1.06e-05	0.000593
defense response to fungus (GO:0050832)	66	12	2.31	+	5.2	1.17e-05	0.000639
benzene-containing compound metabolic process (GO:0042537)	44	10	1.54	+	6.5	1.16e-05	0.000641
regulation of metabolic process (GO:0019222)	3753	86	131.26	-	0.66	1.86e-05	0.00101
lipid metabolic process (GO:0006629)	1040	65	36.37	+	1.79	2.03e-05	0.00108
anatomical structure homeostasis (GO:0060249)	332	0	11.61	-	< 0.01	2.09e-05	0.00108
telomere organization (GO:0032200)	331	0	11.58	-	< 0.01	2.07e-05	0.00108
telomere maintenance (GO:0000723)	331	0	11.58	-	< 0.01	2.07e-05	0.00109
cell communication (GO:0007154)	1478	85	51.69	+	1.64	2.23e-05	0.00114
cellular protein metabolic process (GO:0044267)	5149	236	180.08	+	1.31	2.47e-05	0.00125
signal transduction (GO:0007165)	1355	79	47.39	+	1.67	2.7e-05	0.00131
macromolecule biosynthetic process (GO:0009059)	2088	111	73.02	+	1.52	2.64e-05	0.00132
DNA conformation change (GO:0071103)	467	2	16.33	-	0.12	2.7e-05	0.00132
cellular response to topologically incorrect protein (GO:0035967)	112	15	3.92	+	3.83	2.68e-05	0.00133
signaling (GO:0023052)	1373	79	48.02	+	1.65	4.2e-05	0.00202
regulation of macromolecule metabolic process (GO:0060255)	3652	85	127.72	-	0.67	4.28e-05	0.00204
RNA splicing (GO:0008380)	310	0	10.84	-	< 0.01	4.58e-05	0.00216
ribosomal large subunit biogenesis (GO:0042273)	165	18	5.77	+	3.12	5.36e-05	0.0025
RNA processing (GO:0006396)	979	13	34.24	-	0.38	5.63e-05	0.0026
regulation of cellular metabolic process (GO:0031323)	3455	80	120.83	-	0.66	6.28e-05	0.00287
response to topologically incorrect protein (GO:0035966)	123	15	4.3	+	3.49	7.09e-05	0.00319
aerobic respiration (GO:0009060)	123	15	4.3	+	3.49	7.09e-05	0.00322
pyruvate metabolic process (GO:0006090)	154	17	5.39	+	3.16	7.48e-05	0.00333
cellular macromolecule biosynthetic process (GO:0034645)	2027	106	70.89	+	1.5	7.71e-05	0.0034
regulation of nucleobase-containing compound metabolic process (GO:0019219)	2813	62	98.38	-	0.63	8.86e-05	0.00387
carbohydrate metabolic process (GO:0005975)	1259	72	44.03	+	1.64	0.000104	0.00451
drug catabolic process (GO:0042737)	293	25	10.25	+	2.44	0.000111	0.00473
localization (GO:0051179)	3453	164	120.76	+	1.36	0.000111	0.00477
regulation of gene expression (GO:0010468)	3102	71	108.49	-	0.65	0.00012	0.00504
cell surface receptor signaling pathway (GO:0007166)	298	25	10.42	+	2.4	0.000135	0.00563
immune system process (GO:0002376)	74	11	2.59	+	4.25	0.000136	0.00564
regulation of nitrogen compound metabolic process (GO:0051171)	3360	79	117.51	-	0.67	0.000142	0.00572
organic anion transport (GO:0015711)	230	21	8.04	+	2.61	0.000141	0.00574
posttranslational protein targeting to membrane, translocation (GO:0031204)	11	5	0.38	+	13	0.00014	0.00575
aminoglycan metabolic process (GO:0006022)	28	7	0.98	+	7.15	0.000145	0.00582
RNA splicing, via transesterification reactions (GO:0000375)	278	0	9.72	-	< 0.01	0.000151	0.00594
RNA splicing, via transesterification reactions with bulged adenosine as nucleophile (GO:0000377)	278	0	9.72	-	< 0.01	0.000151	0.00599
RNA modification (GO:0009451)	470	3	16.44	-	0.18	0.000157	0.00615
chorismate metabolic process (GO:0046417)	29	7	1.01	+	6.9	0.000175	0.00679
regulation of primary metabolic process (GO:0080090)	3382	80	118.28	-	0.68	0.00018	0.00691
chorismate biosynthetic process (GO:0009423)	20	6	0.7	+	8.58	0.00019	0.00712
regulation of RNA metabolic process (GO:0051252)	2761	62	96.56	-	0.64	0.000187	0.00713
dicarboxylic acid biosynthetic process (GO:0043650)	40	8	1.4	+	5.72	0.000189	0.00714
response to drug (GO:0042493)	137	15	4.79	+	3.13	0.00021	0.00784
defense response to oomycetes (GO:0002229)	53	9	1.85	+	4.86	0.000227	0.00831
response to oomycetes (GO:0002239)	53	9	1.85	+	4.86	0.000227	0.00837
ribosomal small subunit assembly (GO:0000028)	42	8	1.47	+	5.45	0.000253	0.00914
lipid biosynthetic process (GO:0008610)	538	37	18.82	+	1.97	0.000253	0.0092
cellular response to organic substance (GO:0071310)	479	34	16.75	+	2.03	0.000286	0.0103
transport (GO:0006810)	3271	154	114.4	+	1.35	0.0003	0.0107
RNA biosynthetic process (GO:0032774)	386	2	13.5	-	0.15	0.000324	0.0115
sulfur compound metabolic process (GO:0006790)	311	25	10.88	+	2.3	0.000339	0.0118
mRNA splicing, via spliceosome (GO:0000398)	257	0	8.99	-	< 0.01	0.000337	0.0118
response to chemical (GO:0042221)	1310	72	45.82	+	1.57	0.000344	0.0119
tricarboxylic acid cycle (GO:0006099)	84	11	2.94	+	3.74	0.000367	0.0126
carbohydrate derivative transport (GO:1901264)	114	13	3.99	+	3.26	0.000381	0.013
protein localization to membrane (GO:0072657)	179	17	6.26	+	2.72	0.000386	0.0131
aspartate family amino acid metabolic process (GO:0009066)	85	11	2.97	+	3.7	0.000402	0.0135
protein metabolic process (GO:0019538)	5860	254	204.94	+	1.24	0.000407	0.0136
one-carbon metabolic process (GO:0006730)	24	6	0.84	+	7.15	0.000436	0.0144
SRP-dependent cotranslational protein targeting to membrane, translocation (GO:0006616)	15	5	0.52	+	9.53	0.000444	0.0146
innate immune response (GO:0045087)	59	9	2.06	+	4.36	0.000459	0.0149
protein folding (GO:0006457)	323	25	11.3	+	2.21	0.000455	0.0149
regulation of cellular macromolecule biosynthetic process (GO:2000112)	2786	65	97.44	-	0.67	0.000467	0.015
nucleic acid-templated transcription (GO:0097659)	376	2	13.15	-	0.15	0.000466	0.015
cellular response to chemical stimulus (GO:0070887)	839	50	29.34	+	1.7	0.00048	0.0153
immune response (GO:0006955)	60	9	2.1	+	4.29	0.000513	0.0161
cell cycle process (GO:0022402)	472	4	16.51	-	0.24	0.00051	0.0161
anion transport (GO:0006820)	362	27	12.66	+	2.13	0.000543	0.017
regulation of nucleic acid-templated transcription (GO:1903506)	2606	60	91.14	-	0.66	0.000569	0.0175
establishment of localization (GO:0051234)	3322	154	116.18	+	1.33	0.000576	0.0176
regulation of RNA biosynthetic process (GO:2001141)	2606	60	91.14	-	0.66	0.000569	0.0176
regulation of macromolecule biosynthetic process (GO:0010556)	2802	66	98	-	0.67	0.000591	0.018
ribosome biogenesis (GO:0042254)	500	34	17.49	+	1.94	0.000614	0.0185
ribosomal large subunit assembly (GO:0000027)	62	9	2.17	+	4.15	0.000634	0.0191
transcription, DNA-templated (GO:0006351)	365	2	12.77	-	0.16	0.000664	0.0198
macromolecule methylation (GO:0043414)	226	0	7.9	-	< 0.01	0.000683	0.02
terpenoid biosynthetic process (GO:0016114)	91	11	3.18	+	3.46	0.000676	0.0201
regulation of transcription, DNA-templated (GO:0006355)	2595	60	90.76	-	0.66	0.00068	0.0201
systemic acquired resistance, salicylic acid mediated signaling pathway (GO:0009862)	3	3	0.1	+	28.59	0.000713	0.0206
posttranslational protein targeting to endoplasmic reticulum membrane (GO:0006620)	17	5	0.59	+	8.41	0.000713	0.0208
sulfur compound biosynthetic process (GO:0044272)	139	14	4.86	+	2.88	0.000723	0.0208
regulation of biosynthetic process (GO:0009889)	2824	67	98.76	-	0.68	0.000747	0.0212
regulation of cellular biosynthetic process (GO:0031326)	2819	67	98.59	-	0.68	0.000745	0.0213
isoprenoid biosynthetic process (GO:0008299)	145	14	5.07	+	2.76	0.00105	0.0296
cellular component organization or biogenesis (GO:0071840)	3431	86	119.99	-	0.72	0.00105	0.0297
photosynthesis (GO:0015979)	223	0	7.8	-	< 0.01	0.00108	0.0303
response to stimulus (GO:0050896)	3782	170	132.27	+	1.29	0.00116	0.0323
diterpene phytoalexin metabolic process (GO:0051501)	4	3	0.14	+	21.44	0.00122	0.0329
diterpene phytoalexin biosynthetic process (GO:0051502)	4	3	0.14	+	21.44	0.00122	0.033
phytoalexin metabolic process (GO:0052314)	4	3	0.14	+	21.44	0.00122	0.0332
response to salicylic acid (GO:0009751)	30	6	1.05	+	5.72	0.0012	0.0332
phytoalexin biosynthetic process (GO:0052315)	4	3	0.14	+	21.44	0.00122	0.0334
response to organic substance (GO:0010033)	785	46	27.45	+	1.68	0.00126	0.0337
protein modification by small protein conjugation or removal (GO:0070647)	920	15	32.18	-	0.47	0.00126	0.0338
organic substance transport (GO:0071702)	1562	80	54.63	+	1.46	0.00128	0.034
S-adenosylmethionine metabolic process (GO:0046500)	11	4	0.38	+	10.4	0.00131	0.0347
protein dephosphorylation (GO:0006470)	341	2	11.93	-	0.17	0.00132	0.0348
organelle assembly (GO:0070925)	215	18	7.52	+	2.39	0.00136	0.0356
purine nucleoside diphosphate metabolic process (GO:0009135)	117	12	4.09	+	2.93	0.00146	0.0378
purine ribonucleoside diphosphate metabolic process (GO:0009179)	117	12	4.09	+	2.93	0.00146	0.038
alpha-amino acid biosynthetic process (GO:1901607)	239	19	8.36	+	2.27	0.00148	0.0381
defense response, incompatible interaction (GO:0009814)	32	6	1.12	+	5.36	0.00161	0.0411
anion transmembrane transport (GO:0098656)	242	19	8.46	+	2.24	0.00166	0.0422
nitrogen compound transport (GO:0071705)	1295	68	45.29	+	1.5	0.00168	0.0426
ribonucleoside diphosphate metabolic process (GO:0009185)	120	12	4.2	+	2.86	0.00178	0.0448
response to chitin (GO:0010200)	5	3	0.17	+	17.16	0.0019	0.0475
protein transmembrane transport (GO:0071806)	122	12	4.27	+	2.81	0.00202	0.0499
cellular respiration (GO:0045333)	174	15	6.09	+	2.46	0.00202	0.05
cofactor metabolic process (GO:0051186)	611	37	21.37	+	1.73	0.00201	0.0501
Down-regulated genes
GO term (GO accession)	Reference list	Uploaded list	Expected value	Over/Under Representation	Fold Enrichment	P-value	FDR
photosynthesis (GO:0015979)	223	99	8.79	+	11.26	3.07e-61	1.47e-57
photosynthesis, light reaction (GO:0019684)	109	51	4.3	+	11.86	5.93e-33	1.42e-29
generation of precursor metabolites and energy (GO:0006091)	694	99	27.37	+	3.62	2.45e-25	3.92e-22
oxidation-reduction process (GO:0055114)	2313	190	91.22	+	2.08	4.68e-20	5.63e-17
photosynthesis, light harvesting in photosystem I (GO:0009768)	31	24	1.22	+	19.63	5.35e-20	5.14e-17
photosynthesis, light harvesting (GO:0009765)	40	25	1.58	+	15.85	3.76e-19	3.01e-16
protein-chromophore linkage (GO:0018298)	49	26	1.93	+	13.45	1.57e-18	1.08e-15
response to light stimulus (GO:0009416)	244	49	9.62	+	5.09	2.55e-18	1.53e-15
response to radiation (GO:0009314)	279	49	11	+	4.45	2.86e-16	1.53e-13
chlorophyll metabolic process (GO:0015994)	26	17	1.03	+	16.58	1.06e-13	5.1e-11
response to abiotic stimulus (GO:0009628)	568	66	22.4	+	2.95	1.88e-13	8.24e-11
plastid organization (GO:0009657)	174	34	6.86	+	4.95	7.37e-13	2.95e-10
nucleic acid metabolic process (GO:0090304)	2729	45	107.62	-	0.42	7.48e-12	2.76e-09
photosynthetic electron transport chain (GO:0009767)	38	16	1.5	+	10.68	9.22e-11	3.16e-08
tetrapyrrole metabolic process (GO:0033013)	68	19	2.68	+	7.09	5.41e-10	1.73e-07
chlorophyll biosynthetic process (GO:0015995)	15	11	0.59	+	18.6	1.03e-09	3.11e-07
porphyrin-containing compound metabolic process (GO:0006778)	65	18	2.56	+	7.02	1.73e-09	4.88e-07
pigment metabolic process (GO:0042440)	104	22	4.1	+	5.36	2.23e-09	5.95e-07
electron transport chain (GO:0022900)	344	41	13.57	+	3.02	3.56e-09	9e-07
chloroplast organization (GO:0009658)	136	24	5.36	+	4.47	9.77e-09	2.35e-06
chromosome organization (GO:0051276)	949	8	37.43	-	0.21	1.57e-08	3.58e-06
pigment biosynthetic process (GO:0046148)	88	19	3.47	+	5.47	2.05e-08	4.47e-06
nucleobase-containing compound metabolic process (GO:0006139)	3255	72	128.37	-	0.56	4.56e-08	9.54e-06
metabolic process (GO:0008152)	13995	658	551.92	+	1.19	5.64e-08	1.13e-05
intracellular transport (GO:0046907)	962	10	37.94	-	0.26	1.56e-07	2.89e-05
DNA metabolic process (GO:0006259)	870	8	34.31	-	0.23	1.56e-07	3e-05
DNA recombination (GO:0006310)	473	1	18.65	-	0.05	3.54e-07	6.31e-05
mRNA metabolic process (GO:0016071)	583	3	22.99	-	0.13	5.66e-07	9.71e-05
tetrapyrrole biosynthetic process (GO:0033014)	50	13	1.97	+	6.59	5.73e-07	9.5e-05
plastid translation (GO:0032544)	9	7	0.35	+	19.72	9.45e-07	0.000151
photosynthetic electron transport in photosystem I (GO:0009773)	9	7	0.35	+	19.72	9.45e-07	0.000146
regulation of photosynthesis (GO:0010109)	22	9	0.87	+	10.37	1.51e-06	0.000226
porphyrin-containing compound biosynthetic process (GO:0006779)	46	12	1.81	+	6.61	1.51e-06	0.00022
protein localization (GO:0008104)	1071	15	42.24	-	0.36	2.52e-06	0.000357
cellular localization (GO:0051641)	1191	18	46.97	-	0.38	2.6e-06	0.000357
RNA metabolic process (GO:0016070)	1862	37	73.43	-	0.5	3.55e-06	0.000474
vesicle-mediated transport (GO:0016192)	621	5	24.49	-	0.2	4.34e-06	0.000563
DNA repair (GO:0006281)	719	7	28.36	-	0.25	4.76e-06	0.000601
protein transport (GO:0015031)	961	13	37.9	-	0.34	5.69e-06	0.000701
macromolecule localization (GO:0033036)	1239	20	48.86	-	0.41	5.81e-06	0.000698
cell redox homeostasis (GO:0045454)	188	23	7.41	+	3.1	6.2e-06	0.000727
small molecule metabolic process (GO:0044281)	1837	114	72.45	+	1.57	6.24e-06	0.000714
cellular response to DNA damage stimulus (GO:0006974)	741	8	29.22	-	0.27	7.3e-06	0.000815
cellular macromolecule localization (GO:0070727)	915	12	36.08	-	0.33	7.42e-06	0.00081
carotenoid metabolic process (GO:0016116)	21	8	0.83	+	9.66	8.87e-06	0.000948
tetraterpenoid metabolic process (GO:0016108)	21	8	0.83	+	9.66	8.87e-06	0.000927
regulation of generation of precursor metabolites and energy (GO:0043467)	21	8	0.83	+	9.66	8.87e-06	0.000907
macromolecule metabolic process (GO:0043170)	8685	271	342.51	-	0.79	1.16e-05	0.00116
cellular protein localization (GO:0034613)	897	12	35.37	-	0.34	1.36e-05	0.00134
establishment of protein localization (GO:0045184)	973	14	38.37	-	0.36	1.4e-05	0.00135
photosystem II assembly (GO:0010207)	10	6	0.39	+	15.21	1.7e-05	0.00161
response to light intensity (GO:0009642)	41	10	1.62	+	6.18	1.85e-05	0.00171
circadian rhythm (GO:0007623)	34	9	1.34	+	6.71	2.8e-05	0.00253
rhythmic process (GO:0048511)	34	9	1.34	+	6.71	2.8e-05	0.00249
intracellular protein transport (GO:0006886)	783	10	30.88	-	0.32	2.97e-05	0.00259
carotenoid biosynthetic process (GO:0016117)	19	7	0.75	+	9.34	3.89e-05	0.00334
tetraterpenoid biosynthetic process (GO:0016109)	19	7	0.75	+	9.34	3.89e-05	0.00328
Golgi vesicle transport (GO:0048193)	276	0	10.88	-	< 0.01	4.44e-05	0.00368
macromolecule catabolic process (GO:0009057)	1309	25	51.62	-	0.48	5.72e-05	0.00466
biological_process (GO:0008150)	21858	942	862.01	+	1.09	6.08e-05	0.00487
Unclassified (UNCLASSIFIED)	17572	613	692.99	-	0.88	6.08e-05	0.00479
telomere maintenance (GO:0000723)	331	1	13.05	-	0.08	6.73e-05	0.00521
telomere organization (GO:0032200)	331	1	13.05	-	0.08	6.73e-05	0.00513
anatomical structure homeostasis (GO:0060249)	332	1	13.09	-	0.08	6.78e-05	0.00509
regulation of flower development (GO:0009909)	60	11	2.37	+	4.65	7.16e-05	0.00529
biosynthetic process (GO:0009058)	3734	196	147.26	+	1.33	7.5e-05	0.00546
cellular macromolecule catabolic process (GO:0044265)	1051	18	41.45	-	0.43	8.7e-05	0.00624
glucose metabolic process (GO:0006006)	86	13	3.39	+	3.83	9.57e-05	0.00676
regulation of photosynthesis, light reaction (GO:0042548)	15	6	0.59	+	10.14	9.81e-05	0.00683
terpenoid metabolic process (GO:0006721)	112	15	4.42	+	3.4	9.87e-05	0.00678
thylakoid membrane organization (GO:0010027)	32	8	1.26	+	6.34	0.00011	0.00742
plastid membrane organization (GO:0009668)	32	8	1.26	+	6.34	0.00011	0.00732
photorespiration (GO:0009853)	9	5	0.35	+	14.09	0.000117	0.00773
cofactor biosynthetic process (GO:0051188)	280	26	11.04	+	2.35	0.000131	0.0085
cellular homeostasis (GO:0019725)	358	31	14.12	+	2.2	0.000134	0.00856
carbohydrate biosynthetic process (GO:0016051)	382	32	15.06	+	2.12	0.000148	0.00937
terpenoid biosynthetic process (GO:0016114)	91	13	3.59	+	3.62	0.000159	0.00992
fructose 1,6-bisphosphate metabolic process (GO:0030388)	17	6	0.67	+	8.95	0.000171	0.0105
response to high light intensity (GO:0009644)	17	6	0.67	+	8.95	0.000171	0.0104
cellular macromolecule metabolic process (GO:0044260)	6857	215	270.42	-	0.8	0.000216	0.013
mRNA processing (GO:0006397)	409	3	16.13	-	0.19	0.000219	0.013
organic cyclic compound metabolic process (GO:1901360)	3725	105	146.9	-	0.71	0.000222	0.013
photosystem II stabilization (GO:0042549)	5	4	0.2	+	20.29	0.000223	0.0129
transmembrane transport (GO:0055085)	1755	102	69.21	+	1.47	0.000231	0.0132
DNA duplex unwinding (GO:0032508)	359	2	14.16	-	0.14	0.000235	0.0133
DNA geometric change (GO:0032392)	359	2	14.16	-	0.14	0.000235	0.0131
glycine metabolic process (GO:0006544)	28	7	1.1	+	6.34	0.000295	0.0163
glycogen biosynthetic process (GO:0005978)	28	7	1.1	+	6.34	0.000295	0.0161
histone modification (GO:0016570)	228	0	8.99	-	< 0.01	0.000323	0.0175
covalent chromatin modification (GO:0016569)	228	0	8.99	-	< 0.01	0.000323	0.0173
sucrose biosynthetic process (GO:0005986)	12	5	0.47	+	10.57	0.00033	0.0174
glycine biosynthetic process, by transamination of glyoxylate (GO:0019265)	6	4	0.24	+	16.9	0.000361	0.0188
protein heterooligomerization (GO:0051291)	6	4	0.24	+	16.9	0.000361	0.0186
chromatin organization (GO:0006325)	438	4	17.27	-	0.23	0.000372	0.019
cellular biosynthetic process (GO:0044249)	3449	178	136.02	+	1.31	0.000377	0.0191
RNA processing (GO:0006396)	979	18	38.61	-	0.47	0.00039	0.0195
isoprenoid metabolic process (GO:0006720)	190	19	7.49	+	2.54	0.000419	0.0208
peptide transport (GO:0015833)	1042	20	41.09	-	0.49	0.000435	0.0214
cellular component organization or biogenesis (GO:0071840)	3431	97	135.31	-	0.72	0.000454	0.022
ribonucleoprotein complex biogenesis (GO:0022613)	627	9	24.73	-	0.36	0.000518	0.0249
negative regulation of gene expression (GO:0010629)	465	5	18.34	-	0.27	0.000577	0.0274
hexose metabolic process (GO:0019318)	180	18	7.1	+	2.54	0.000587	0.0276
disaccharide biosynthetic process (GO:0046351)	43	8	1.7	+	4.72	0.000628	0.0293
protein modification by small protein conjugation or removal (GO:0070647)	920	17	36.28	-	0.47	0.000683	0.0316
regulation of post-embryonic development (GO:0048580)	122	14	4.81	+	2.91	0.000688	0.0315
organic substance biosynthetic process (GO:1901576)	3511	179	138.46	+	1.29	0.00069	0.0313
cyanate metabolic process (GO:0009439)	8	4	0.32	+	12.68	0.0008	0.0359
cellular carbohydrate biosynthetic process (GO:0034637)	314	26	12.38	+	2.1	0.000826	0.0368
mRNA splicing, via spliceosome (GO:0000398)	257	1	10.14	-	0.1	0.000882	0.0389
auxin-activated signaling pathway (GO:0009734)	126	14	4.97	+	2.82	0.000917	0.0401
cellular metabolic compound salvage (GO:0043094)	46	8	1.81	+	4.41	0.000928	0.0402
cellular metabolic process (GO:0044237)	11359	509	447.96	+	1.14	0.00094	0.0404
starch biosynthetic process (GO:0019252)	25	6	0.99	+	6.09	0.000962	0.0409
NAD(P)H dehydrogenase complex assembly (GO:0010275)	3	3	0.12	+	25.36	0.001	0.0422
cellular response to auxin stimulus (GO:0071365)	128	14	5.05	+	2.77	0.00105	0.044
gluconeogenesis (GO:0006094)	36	7	1.42	+	4.93	0.00109	0.045
regulation of reproductive process (GO:2000241)	114	13	4.5	+	2.89	0.00111	0.0456
cellular response to stress (GO:0033554)	1102	23	43.46	-	0.53	0.00111	0.0452
cellular aromatic compound metabolic process (GO:0006725)	3618	106	142.68	-	0.74	0.00118	0.0478
isoprenoid biosynthetic process (GO:0008299)	145	15	5.72	+	2.62	0.00119	0.0477
nitrogen compound transport (GO:0071705)	1295	29	51.07	-	0.57	0.00123	0.049
hexose biosynthetic process (GO:0019319)	37	7	1.46	+	4.8	0.00125	0.0492
cell surface receptor signaling pathway (GO:0007166)	298	2	11.75	-	0.17	0.00126	0.0494
carbohydrate metabolic process (GO:0005975)	1259	74	49.65	+	1.49	0.00128	0.0495

## Sheet: H95 Rp1-D_24h
Up-regulated genes
GO term (GO accession)	Reference list	Uploaded list	Expected value	Over/Under Representation	Fold Enrichment	P-value	FDR
gene expression (GO:0010467)	2357	7	69.22	-	0.1	1.29e-21	6.18e-18
nucleic acid metabolic process (GO:0090304)	2729	14	80.15	-	0.17	5.55e-20	1.33e-16
cellular component organization or biogenesis (GO:0071840)	3431	28	100.76	-	0.28	4.21e-18	6.74e-15
cellular component organization (GO:0016043)	2925	21	85.9	-	0.24	2.68e-17	3.22e-14
oxidation-reduction process (GO:0055114)	2313	143	67.93	+	2.11	6.01e-16	5.78e-13
defense response (GO:0006952)	337	45	9.9	+	4.55	1.19e-15	9.54e-13
organelle organization (GO:0006996)	2094	11	61.5	-	0.18	3.2e-15	2.2e-12
biological_process (GO:0008150)	21858	770	641.94	+	1.2	4.99e-14	2.66e-11
Unclassified (UNCLASSIFIED)	17572	388	516.06	-	0.75	4.99e-14	2.99e-11
metabolic process (GO:0008152)	13995	536	411.01	+	1.3	1.11e-13	5.31e-11
phosphorylation (GO:0016310)	2471	140	72.57	+	1.93	5.98e-13	2.61e-10
RNA metabolic process (GO:0016070)	1862	12	54.68	-	0.22	4.31e-12	1.73e-09
nucleobase-containing compound metabolic process (GO:0006139)	3255	37	95.59	-	0.39	5.42e-12	2e-09
defense response to other organism (GO:0098542)	196	29	5.76	+	5.04	1.52e-11	5.23e-09
translation (GO:0006412)	972	1	28.55	-	0.04	2.95e-11	9.45e-09
response to other organism (GO:0051707)	221	30	6.49	+	4.62	4.63e-11	1.31e-08
response to external biotic stimulus (GO:0043207)	221	30	6.49	+	4.62	4.63e-11	1.39e-08
organic acid metabolic process (GO:0006082)	1109	76	32.57	+	2.33	6.97e-11	1.86e-08
interspecies interaction between organisms (GO:0044419)	228	30	6.7	+	4.48	9.2e-11	2.33e-08
oxoacid metabolic process (GO:0043436)	1100	75	32.31	+	2.32	1.14e-10	2.74e-08
response to biotic stimulus (GO:0009607)	236	30	6.93	+	4.33	1.95e-10	4.47e-08
peptide biosynthetic process (GO:0043043)	990	2	29.07	-	0.07	2.16e-10	4.71e-08
RNA processing (GO:0006396)	979	2	28.75	-	0.07	3.2e-10	6.69e-08
protein phosphorylation (GO:0006468)	1730	101	50.81	+	1.99	3.63e-10	7.27e-08
small molecule metabolic process (GO:0044281)	1837	105	53.95	+	1.95	4.64e-10	8.92e-08
chromosome organization (GO:0051276)	949	2	27.87	-	0.07	6.64e-10	1.23e-07
phosphorus metabolic process (GO:0006793)	3456	166	101.5	+	1.64	1.02e-09	1.81e-07
carboxylic acid metabolic process (GO:0019752)	1077	71	31.63	+	2.24	1.44e-09	2.48e-07
phosphate-containing compound metabolic process (GO:0006796)	3426	164	100.62	+	1.63	1.69e-09	2.8e-07
drug metabolic process (GO:0017144)	612	49	17.97	+	2.73	1.75e-09	2.81e-07
macromolecule biosynthetic process (GO:0009059)	2088	22	61.32	-	0.36	8.54e-09	1.32e-06
cellular component biogenesis (GO:0044085)	1475	11	43.32	-	0.25	1.06e-08	1.6e-06
cellular macromolecule biosynthetic process (GO:0034645)	2027	21	59.53	-	0.35	1.13e-08	1.65e-06
cellular nitrogen compound metabolic process (GO:0034641)	4473	73	131.37	-	0.56	1.19e-08	1.68e-06
response to external stimulus (GO:0009605)	345	33	10.13	+	3.26	1.73e-08	2.38e-06
ribonucleoprotein complex biogenesis (GO:0022613)	627	0	18.41	-	< 0.01	1.89e-08	2.53e-06
heterocycle metabolic process (GO:0046483)	3538	53	103.91	-	0.51	2.21e-08	2.87e-06
cell wall macromolecule catabolic process (GO:0016998)	34	11	1	+	11.02	4.06e-08	5.13e-06
response to bacterium (GO:0009617)	114	18	3.35	+	5.38	4.42e-08	5.44e-06
DNA metabolic process (GO:0006259)	870	3	25.55	-	0.12	4.84e-08	5.81e-06
cellular nitrogen compound biosynthetic process (GO:0044271)	1935	21	56.83	-	0.37	6.44e-08	7.37e-06
drug catabolic process (GO:0042737)	293	29	8.6	+	3.37	6.42e-08	7.53e-06
cellular component assembly (GO:0022607)	854	3	25.08	-	0.12	6.92e-08	7.73e-06
monocarboxylic acid metabolic process (GO:0032787)	469	38	13.77	+	2.76	8.7e-08	9.5e-06
cell surface receptor signaling pathway (GO:0007166)	298	29	8.75	+	3.31	8.95e-08	9.55e-06
secondary metabolite biosynthetic process (GO:0044550)	48	12	1.41	+	8.51	1.09e-07	1.14e-05
response to fungus (GO:0009620)	71	14	2.09	+	6.71	1.26e-07	1.29e-05
transmembrane transport (GO:0055085)	1755	93	51.54	+	1.8	1.37e-07	1.37e-05
aromatic amino acid family metabolic process (GO:0009072)	111	17	3.26	+	5.21	1.54e-07	1.51e-05
cellular response to DNA damage stimulus (GO:0006974)	741	2	21.76	-	0.09	1.72e-07	1.65e-05
secondary metabolic process (GO:0019748)	86	15	2.53	+	5.94	1.86e-07	1.75e-05
phenylpropanoid metabolic process (GO:0009698)	51	12	1.5	+	8.01	1.92e-07	1.77e-05
catabolic process (GO:0009056)	2203	109	64.7	+	1.68	3.07e-07	2.78e-05
aromatic amino acid family catabolic process (GO:0009074)	25	9	0.73	+	12.26	3.35e-07	2.98e-05
defense response to fungus (GO:0050832)	66	13	1.94	+	6.71	3.58e-07	3.13e-05
DNA repair (GO:0006281)	719	2	21.12	-	0.09	3.65e-07	3.13e-05
protein-containing complex subunit organization (GO:0043933)	789	3	23.17	-	0.13	4.19e-07	3.53e-05
lipid metabolic process (GO:0006629)	1040	62	30.54	+	2.03	5.05e-07	4.18e-05
erythrose 4-phosphate/phosphoenolpyruvate family amino acid metabolic process (GO:1902221)	28	9	0.82	+	10.94	7.36e-07	5.8e-05
L-phenylalanine metabolic process (GO:0006558)	28	9	0.82	+	10.94	7.36e-07	5.89e-05
glucosamine-containing compound metabolic process (GO:1901071)	28	9	0.82	+	10.94	7.36e-07	5.99e-05
amide biosynthetic process (GO:0043604)	1088	8	31.95	-	0.25	8.16e-07	6.13e-05
organic acid transmembrane transport (GO:1903825)	112	16	3.29	+	4.86	8.15e-07	6.22e-05
carboxylic acid transmembrane transport (GO:1905039)	112	16	3.29	+	4.86	8.15e-07	6.32e-05
ribosome biogenesis (GO:0042254)	500	0	14.68	-	< 0.01	9.68e-07	7.16e-05
cell communication (GO:0007154)	1478	79	43.41	+	1.82	1.15e-06	8.37e-05
organic anion transport (GO:0015711)	230	23	6.75	+	3.41	1.22e-06	8.75e-05
ncRNA processing (GO:0034470)	481	0	14.13	-	< 0.01	1.38e-06	9.77e-05
carbohydrate derivative catabolic process (GO:1901136)	64	12	1.88	+	6.38	1.59e-06	0.000111
RNA modification (GO:0009451)	470	0	13.8	-	< 0.01	2.06e-06	0.000141
amino sugar catabolic process (GO:0046348)	24	8	0.7	+	11.35	2.45e-06	0.000157
aminoglycan catabolic process (GO:0006026)	24	8	0.7	+	11.35	2.45e-06	0.000159
chitin metabolic process (GO:0006030)	24	8	0.7	+	11.35	2.45e-06	0.000161
chitin catabolic process (GO:0006032)	24	8	0.7	+	11.35	2.45e-06	0.000164
benzene-containing compound metabolic process (GO:0042537)	44	10	1.29	+	7.74	2.63e-06	0.000166
glucosamine-containing compound catabolic process (GO:1901072)	24	8	0.7	+	11.35	2.45e-06	0.000166
phenylpropanoid biosynthetic process (GO:0009699)	34	9	1	+	9.01	2.86e-06	0.000176
glutathione metabolic process (GO:0006749)	95	14	2.79	+	5.02	2.83e-06	0.000177
erythrose 4-phosphate/phosphoenolpyruvate family amino acid catabolic process (GO:1902222)	17	7	0.5	+	14.02	3.42e-06	0.0002
anion transport (GO:0006820)	362	29	10.63	+	2.73	3.49e-06	0.000202
L-phenylalanine catabolic process (GO:0006559)	17	7	0.5	+	14.02	3.42e-06	0.000203
response to stimulus (GO:0050896)	3782	161	111.07	+	1.45	3.38e-06	0.000203
signal transduction (GO:0007165)	1355	72	39.79	+	1.81	3.34e-06	0.000203
cinnamic acid biosynthetic process (GO:0009800)	11	6	0.32	+	18.57	5.03e-06	0.000284
cinnamic acid metabolic process (GO:0009803)	11	6	0.32	+	18.57	5.03e-06	0.000288
defense response to bacterium (GO:0042742)	101	14	2.97	+	4.72	5.36e-06	0.0003
signaling (GO:0023052)	1373	72	40.32	+	1.79	5.51e-06	0.000305
aminoglycan metabolic process (GO:0006022)	28	8	0.82	+	9.73	6.37e-06	0.000348
cellular protein-containing complex assembly (GO:0034622)	610	2	17.91	-	0.11	6.68e-06	0.000353
carboxylic acid transport (GO:0046942)	134	16	3.94	+	4.07	6.67e-06	0.000356
organic acid transport (GO:0015849)	134	16	3.94	+	4.07	6.67e-06	0.00036
monocarboxylic acid biosynthetic process (GO:0072330)	187	19	5.49	+	3.46	8.15e-06	0.000426
amino sugar metabolic process (GO:0006040)	40	9	1.17	+	7.66	8.94e-06	0.000462
organic substance catabolic process (GO:1901575)	1911	92	56.12	+	1.64	9.16e-06	0.000468
carboxylic acid biosynthetic process (GO:0046394)	503	35	14.77	+	2.37	9.47e-06	0.000469
organic acid biosynthetic process (GO:0016053)	503	35	14.77	+	2.37	9.47e-06	0.000474
ncRNA metabolic process (GO:0034660)	593	2	17.42	-	0.11	9.42e-06	0.000476
protein-containing complex assembly (GO:0065003)	664	3	19.5	-	0.15	1e-05	0.000491
carbohydrate metabolic process (GO:0005975)	1259	66	36.97	+	1.78	1.55e-05	0.000754
isoprenoid biosynthetic process (GO:0008299)	145	16	4.26	+	3.76	1.64e-05	0.000788
small molecule biosynthetic process (GO:0044283)	702	43	20.62	+	2.09	1.73e-05	0.000815
regulation of metabolic process (GO:0019222)	3753	69	110.22	-	0.63	1.72e-05	0.00082
organic cyclic compound catabolic process (GO:1901361)	296	24	8.69	+	2.76	1.96e-05	0.000915
cellular modified amino acid metabolic process (GO:0006575)	149	16	4.38	+	3.66	2.23e-05	0.00103
carbohydrate derivative metabolic process (GO:1901135)	807	47	23.7	+	1.98	2.46e-05	0.00113
organonitrogen compound catabolic process (GO:1901565)	1184	62	34.77	+	1.78	2.82e-05	0.00128
DNA conformation change (GO:0071103)	467	1	13.72	-	0.07	3.39e-05	0.00151
regulation of cellular metabolic process (GO:0031323)	3455	63	101.47	-	0.62	3.38e-05	0.00152
cell cycle process (GO:0022402)	472	1	13.86	-	0.07	3.52e-05	0.00155
DNA recombination (GO:0006310)	473	1	13.89	-	0.07	3.55e-05	0.00155
ion transport (GO:0006811)	1169	61	34.33	+	1.78	3.68e-05	0.00159
terpenoid biosynthetic process (GO:0016114)	91	12	2.67	+	4.49	3.87e-05	0.00166
peptidyl-amino acid modification (GO:0018193)	595	3	17.47	-	0.17	5.67e-05	0.00241
regulation of macromolecule metabolic process (GO:0060255)	3652	69	107.25	-	0.64	6.61e-05	0.00279
chromatin organization (GO:0006325)	438	1	12.86	-	0.08	7.05e-05	0.00292
regulation of nucleobase-containing compound metabolic process (GO:0019219)	2813	49	82.61	-	0.59	7.02e-05	0.00293
anion transmembrane transport (GO:0098656)	242	20	7.11	+	2.81	7.35e-05	0.00302
macromolecule metabolic process (GO:0043170)	8685	200	255.07	-	0.78	8.36e-05	0.00341
regulation of primary metabolic process (GO:0080090)	3382	63	99.32	-	0.63	8.94e-05	0.00361
nucleobase-containing compound biosynthetic process (GO:0034654)	761	6	22.35	-	0.27	0.000103	0.00411
regulation of nitrogen compound metabolic process (GO:0051171)	3360	63	98.68	-	0.64	0.000107	0.00426
regulation of gene expression (GO:0010468)	3102	57	91.1	-	0.63	0.000118	0.00463
regulation of RNA metabolic process (GO:0051252)	2761	49	81.09	-	0.6	0.000128	0.00495
alpha-amino acid catabolic process (GO:1901606)	73	10	2.14	+	4.66	0.000127	0.00496
mRNA processing (GO:0006397)	409	1	12.01	-	0.08	0.000147	0.00565
rRNA processing (GO:0006364)	323	0	9.49	-	< 0.01	0.000148	0.00565
cell wall macromolecule metabolic process (GO:0044036)	199	17	5.84	+	2.91	0.000172	0.00652
amino acid transmembrane transport (GO:0003333)	92	11	2.7	+	4.07	0.000177	0.00665
lipid biosynthetic process (GO:0008610)	538	33	15.8	+	2.09	0.000181	0.00674
cellular amino acid catabolic process (GO:0009063)	77	10	2.26	+	4.42	0.000188	0.00696
organonitrogen compound metabolic process (GO:1901564)	7132	260	209.46	+	1.24	0.000206	0.00757
amino acid transport (GO:0006865)	94	11	2.76	+	3.98	0.00021	0.00765
RNA splicing (GO:0008380)	310	0	9.1	-	< 0.01	0.000219	0.00791
cell cycle (GO:0007049)	538	3	15.8	-	0.19	0.000221	0.00792
terpenoid metabolic process (GO:0006721)	112	12	3.29	+	3.65	0.000233	0.00831
response to chemical (GO:0042221)	1310	63	38.47	+	1.64	0.000259	0.00915
regulation of cellular macromolecule biosynthetic process (GO:2000112)	2786	51	81.82	-	0.62	0.000276	0.00967
regulation of biosynthetic process (GO:0009889)	2824	52	82.94	-	0.63	0.000301	0.0104
regulation of cellular biosynthetic process (GO:0031326)	2819	52	82.79	-	0.63	0.000299	0.0104
isoprenoid metabolic process (GO:0006720)	190	16	5.58	+	2.87	0.000307	0.0105
defense response to oomycetes (GO:0002229)	53	8	1.56	+	5.14	0.00033	0.0112
response to oomycetes (GO:0002239)	53	8	1.56	+	5.14	0.00033	0.0113
cellular aromatic compound metabolic process (GO:0006725)	3618	72	106.26	-	0.68	0.000339	0.0114
regulation of macromolecule biosynthetic process (GO:0010556)	2802	52	82.29	-	0.63	0.000361	0.012
mRNA metabolic process (GO:0016071)	583	4	17.12	-	0.23	0.000385	0.0128
chorismate metabolic process (GO:0046417)	29	6	0.85	+	7.04	0.000425	0.014
uracil catabolic process (GO:0006212)	3	3	0.09	+	34.05	0.000434	0.0142
cellular response to chemical stimulus (GO:0070887)	839	44	24.64	+	1.79	0.000445	0.0144
mitotic cell cycle process (GO:1903047)	284	0	8.34	-	< 0.01	0.000479	0.0154
pyrimidine-containing compound catabolic process (GO:0072529)	10	4	0.29	+	13.62	0.000525	0.0167
sialylation (GO:0097503)	10	4	0.29	+	13.62	0.000525	0.0168
cellular localization (GO:0051641)	1191	16	34.98	-	0.46	0.000569	0.018
immune system process (GO:0002376)	74	9	2.17	+	4.14	0.000603	0.0189
carbohydrate transmembrane transport (GO:0034219)	108	11	3.17	+	3.47	0.00062	0.0192
chorismate biosynthetic process (GO:0009423)	20	5	0.59	+	8.51	0.000619	0.0193
mitotic cell cycle (GO:0000278)	353	1	10.37	-	0.1	0.000638	0.0196
DNA geometric change (GO:0032392)	359	1	10.54	-	0.09	0.000647	0.0197
DNA duplex unwinding (GO:0032508)	359	1	10.54	-	0.09	0.000647	0.0198
defense response, incompatible interaction (GO:0009814)	32	6	0.94	+	6.38	0.000673	0.0203
aromatic compound catabolic process (GO:0019439)	285	20	8.37	+	2.39	0.000686	0.0205
organic substance metabolic process (GO:0071704)	11636	396	341.73	+	1.16	0.000681	0.0205
sulfur compound metabolic process (GO:0006790)	311	21	9.13	+	2.3	0.000704	0.0209
diterpene phytoalexin metabolic process (GO:0051501)	4	3	0.12	+	25.54	0.000744	0.0215
diterpene phytoalexin biosynthetic process (GO:0051502)	4	3	0.12	+	25.54	0.000744	0.0217
RNA splicing, via transesterification reactions (GO:0000375)	278	0	8.16	-	< 0.01	0.000759	0.0217
phytoalexin metabolic process (GO:0052314)	4	3	0.12	+	25.54	0.000744	0.0218
RNA splicing, via transesterification reactions with bulged adenosine as nucleophile (GO:0000377)	278	0	8.16	-	< 0.01	0.000759	0.0218
cellular amino acid metabolic process (GO:0006520)	534	31	15.68	+	1.98	0.000771	0.0219
phytoalexin biosynthetic process (GO:0052315)	4	3	0.12	+	25.54	0.000744	0.0219
small molecule catabolic process (GO:0044282)	262	19	7.69	+	2.47	0.000796	0.0225
protein localization (GO:0008104)	1071	14	31.45	-	0.45	0.000811	0.0228
carboxylic acid catabolic process (GO:0046395)	150	13	4.41	+	2.95	0.000851	0.0236
organic acid catabolic process (GO:0016054)	150	13	4.41	+	2.95	0.000851	0.0238
regulation of nucleic acid-templated transcription (GO:1903506)	2606	49	76.53	-	0.64	0.000879	0.0239
establishment of protein localization (GO:0045184)	973	12	28.58	-	0.42	0.000895	0.024
regulation of RNA biosynthetic process (GO:2001141)	2606	49	76.53	-	0.64	0.000879	0.024
intracellular transport (GO:0046907)	962	12	28.25	-	0.42	0.000879	0.0241
lignin metabolic process (GO:0009808)	34	6	1	+	6.01	0.000891	0.0241
regulation of transcription, DNA-templated (GO:0006355)	2595	49	76.21	-	0.64	0.000873	0.0241
cell population proliferation (GO:0008283)	12	4	0.35	+	11.35	0.000912	0.0243
mRNA splicing, via spliceosome (GO:0000398)	257	0	7.55	-	< 0.01	0.00104	0.0277
pyruvate metabolic process (GO:0006090)	154	13	4.52	+	2.87	0.00106	0.0281
regulation of cellular component organization (GO:0051128)	262	0	7.69	-	< 0.01	0.00108	0.0285
uracil metabolic process (GO:0019860)	5	3	0.15	+	20.43	0.00116	0.0303
pyrimidine nucleobase catabolic process (GO:0006208)	5	3	0.15	+	20.43	0.00116	0.0304
protein transport (GO:0015031)	961	12	28.22	-	0.43	0.00118	0.0305
anatomical structure homeostasis (GO:0060249)	332	1	9.75	-	0.1	0.00134	0.034
telomere organization (GO:0032200)	331	1	9.72	-	0.1	0.00134	0.034
telomere maintenance (GO:0000723)	331	1	9.72	-	0.1	0.00134	0.0342
rRNA metabolic process (GO:0016072)	331	1	9.72	-	0.1	0.00134	0.0344
ribonucleoprotein complex subunit organization (GO:0071826)	241	0	7.08	-	< 0.01	0.00153	0.0385
organophosphate ester transport (GO:0015748)	69	8	2.03	+	3.95	0.00158	0.0396
cofactor metabolic process (GO:0051186)	611	33	17.94	+	1.84	0.00168	0.0418
isopentenyl diphosphate biosynthetic process, methylerythritol 4-phosphate pathway (GO:0019288)	6	3	0.18	+	17.03	0.00171	0.0424
nitrate metabolic process (GO:0042126)	15	4	0.44	+	9.08	0.00181	0.0442
nitrate assimilation (GO:0042128)	15	4	0.44	+	9.08	0.00181	0.0445
reactive nitrogen species metabolic process (GO:2001057)	15	4	0.44	+	9.08	0.00181	0.0447
cellular response to organic substance (GO:0071310)	479	27	14.07	+	1.92	0.00186	0.0451
peptide metabolic process (GO:0006518)	1116	16	32.78	-	0.49	0.00195	0.0471
monocarboxylic acid transport (GO:0015718)	27	5	0.79	+	6.31	0.00199	0.0475
dicarboxylic acid transport (GO:0006835)	27	5	0.79	+	6.31	0.00199	0.0478
Down-regulated genes
GO term (GO accession)	Reference list	Uploaded list	Expected value	Over/Under Representation	Fold Enrichment	P-value	FDR
photosynthesis (GO:0015979)	223	79	5.13	+	15.4	2.61e-60	1.26e-56
photosynthesis, light reaction (GO:0019684)	109	43	2.51	+	17.15	7.52e-35	1.81e-31
generation of precursor metabolites and energy (GO:0006091)	694	70	15.96	+	4.38	3.23e-23	5.18e-20
photosynthesis, light harvesting in photosystem I (GO:0009768)	31	22	0.71	+	30.85	1.03e-22	1.24e-19
photosynthesis, light harvesting (GO:0009765)	40	23	0.92	+	25	3.79e-22	3.64e-19
protein-chromophore linkage (GO:0018298)	49	24	1.13	+	21.29	8.64e-22	6.92e-19
response to light stimulus (GO:0009416)	244	37	5.61	+	6.59	6.88e-18	4.72e-15
response to radiation (GO:0009314)	279	37	6.42	+	5.77	3.35e-16	2.01e-13
oxidation-reduction process (GO:0055114)	2313	118	53.21	+	2.22	3.65e-15	1.95e-12
response to abiotic stimulus (GO:0009628)	568	44	13.07	+	3.37	2e-11	9.6e-09
photosynthetic electron transport chain (GO:0009767)	38	11	0.87	+	12.58	9.35e-09	4.08e-06
electron transport chain (GO:0022900)	344	28	7.91	+	3.54	3.45e-08	1.38e-05
chlorophyll metabolic process (GO:0015994)	26	9	0.6	+	15.05	5.9e-08	2.18e-05
plastid organization (GO:0009657)	174	19	4	+	4.75	9.03e-08	3.1e-05
intracellular transport (GO:0046907)	962	2	22.13	-	0.09	1.21e-07	3.89e-05
cellular macromolecule localization (GO:0070727)	915	2	21.05	-	0.1	3.75e-07	0.0001
chloroplast organization (GO:0009658)	136	16	3.13	+	5.11	3.73e-07	0.000105
chlorophyll biosynthetic process (GO:0015995)	15	7	0.35	+	20.29	3.61e-07	0.000108
cellular localization (GO:0051641)	1191	5	27.4	-	0.18	4.52e-07	0.000114
cellular protein localization (GO:0034613)	897	2	20.63	-	0.1	5.39e-07	0.000129
protein localization (GO:0008104)	1071	4	24.64	-	0.16	6.2e-07	0.000142
fructose 1,6-bisphosphate metabolic process (GO:0030388)	17	7	0.39	+	17.9	7.04e-07	0.000154
macromolecule localization (GO:0033036)	1239	6	28.5	-	0.21	7.92e-07	0.000165
porphyrin-containing compound metabolic process (GO:0006778)	65	11	1.5	+	7.36	1.06e-06	0.000212
tetrapyrrole metabolic process (GO:0033013)	68	11	1.56	+	7.03	1.57e-06	0.000302
porphyrin-containing compound biosynthetic process (GO:0006779)	46	9	1.06	+	8.51	3.56e-06	0.000633
macromolecule metabolic process (GO:0043170)	8685	143	199.78	-	0.72	3.48e-06	0.000643
intracellular protein transport (GO:0006886)	783	2	18.01	-	0.11	4.64e-06	0.000797
establishment of protein localization (GO:0045184)	973	4	22.38	-	0.18	5.07e-06	0.000813
protein transport (GO:0015031)	961	4	22.11	-	0.18	4.93e-06	0.000818
tetrapyrrole biosynthetic process (GO:0033014)	50	9	1.15	+	7.83	6.49e-06	0.00101
cellular macromolecule metabolic process (GO:0044260)	6857	108	157.73	-	0.68	8.37e-06	0.00126
retrograde transport, vesicle recycling within Golgi (GO:0000301)	10	5	0.23	+	21.74	1.42e-05	0.00194
photosystem II assembly (GO:0010207)	10	5	0.23	+	21.74	1.42e-05	0.002
cellular response to DNA damage stimulus (GO:0006974)	741	2	17.05	-	0.12	1.41e-05	0.00206
DNA repair (GO:0006281)	719	2	16.54	-	0.12	1.98e-05	0.00264
sucrose biosynthetic process (GO:0005986)	12	5	0.28	+	18.11	2.81e-05	0.00365
DNA recombination (GO:0006310)	473	0	10.88	-	< 0.01	3.2e-05	0.00405
chromosome organization (GO:0051276)	949	5	21.83	-	0.23	3.36e-05	0.00415
DNA metabolic process (GO:0006259)	870	4	20.01	-	0.2	3.96e-05	0.00476
gluconeogenesis (GO:0006094)	36	7	0.83	+	8.45	4.52e-05	0.0053
hexose biosynthetic process (GO:0019319)	37	7	0.85	+	8.22	5.27e-05	0.00603
monosaccharide biosynthetic process (GO:0046364)	40	7	0.92	+	7.61	8.16e-05	0.00912
photosynthetic electron transport in photosystem I (GO:0009773)	9	4	0.21	+	19.32	0.000154	0.0169
amide transport (GO:0042886)	1059	8	24.36	-	0.33	0.000218	0.0233
rhythmic process (GO:0048511)	34	6	0.78	+	7.67	0.000254	0.0254
circadian rhythm (GO:0007623)	34	6	0.78	+	7.67	0.000254	0.026
regulation of generation of precursor metabolites and energy (GO:0043467)	21	5	0.48	+	10.35	0.000253	0.0264
peptide transport (GO:0015833)	1042	8	23.97	-	0.33	0.000294	0.0288
primary metabolic process (GO:0044238)	11043	206	254.02	-	0.81	0.00037	0.0356
nucleic acid metabolic process (GO:0090304)	2729	37	62.77	-	0.59	0.000416	0.0392
DNA geometric change (GO:0032392)	359	0	8.26	-	< 0.01	0.000489	0.0436
metabolic process (GO:0008152)	13995	373	321.92	+	1.16	0.000514	0.0441
fructose metabolic process (GO:0006000)	13	4	0.3	+	13.38	0.000478	0.0442
DNA duplex unwinding (GO:0032508)	359	0	8.26	-	< 0.01	0.000489	0.0444
negative regulation of hydrolase activity (GO:0051346)	114	10	2.62	+	3.81	0.000512	0.0447
photosystem II stabilization (GO:0042549)	5	3	0.12	+	26.08	0.000583	0.0492

## Sheet: H95 Rp1-D_120h
Up-regulated genes
GO term (GO accession)	Reference list	Uploaded list	Expected value	Over/Under Representation	Fold Enrichment	P-value	FDR
defense response to fungus (GO:0050832)	66	11	0.44	+	25.08	3.82e-12	9.18e-09
response to fungus (GO:0009620)	71	11	0.47	+	23.32	7.78e-12	1.25e-08
defense response to other organism (GO:0098542)	196	14	1.3	+	10.75	1.59e-10	1.91e-07
response to bacterium (GO:0009617)	114	8	0.76	+	10.56	1.63e-06	0.000712
terpenoid biosynthetic process (GO:0016114)	91	6	0.6	+	9.92	4.67e-05	0.00976
response to external biotic stimulus (GO:0043207)	221	14	1.47	+	9.53	6.98e-10	6.71e-07
response to other organism (GO:0051707)	221	14	1.47	+	9.53	6.98e-10	5.59e-07
interspecies interaction between organisms (GO:0044419)	228	14	1.51	+	9.24	1.02e-09	7.02e-07
defense response to bacterium (GO:0042742)	101	6	0.67	+	8.94	8.09e-05	0.0155
defense response (GO:0006952)	337	20	2.24	+	8.93	4.45e-13	2.14e-09
response to biotic stimulus (GO:0009607)	236	14	1.57	+	8.93	1.56e-09	9.35e-07
terpenoid metabolic process (GO:0006721)	112	6	0.74	+	8.06	0.000139	0.0257
negative regulation of hydrolase activity (GO:0051346)	114	6	0.76	+	7.92	0.000152	0.0271
isoprenoid biosynthetic process (GO:0008299)	145	7	0.96	+	7.27	7.22e-05	0.0145
response to external stimulus (GO:0009605)	345	14	2.29	+	6.11	1.46e-07	7.03e-05
cell surface receptor signaling pathway (GO:0007166)	298	11	1.98	+	5.56	7.65e-06	0.00245
protein phosphorylation (GO:0006468)	1730	33	11.5	+	2.87	8.02e-08	4.28e-05
phosphorylation (GO:0016310)	2471	35	16.42	+	2.13	3.01e-05	0.00723
cellular nitrogen compound metabolic process (GO:0034641)	4473	10	29.72	-	0.34	2.12e-05	0.00599
cellular component organization or biogenesis (GO:0071840)	3431	6	22.8	-	0.26	3.56e-05	0.00815
cellular aromatic compound metabolic process (GO:0006725)	3618	6	24.04	-	0.25	1.26e-05	0.00377
nucleobase-containing compound metabolic process (GO:0006139)	3255	5	21.63	-	0.23	2.23e-05	0.00596
heterocycle metabolic process (GO:0046483)	3538	5	23.51	-	0.21	5.55e-06	0.0019
cellular component organization (GO:0016043)	2925	4	19.44	-	0.21	3.99e-05	0.00871
organic cyclic compound metabolic process (GO:1901360)	3725	5	24.75	-	0.2	1.86e-06	0.000744
organonitrogen compound biosynthetic process (GO:1901566)	2018	1	13.41	-	0.07	2.87e-05	0.00726
gene expression (GO:0010467)	2357	1	15.66	-	0.06	4.35e-06	0.00161
Down-regulated genes
GO term (GO accession)	Reference list	Uploaded list	Expected value	Over/Under Representation	Fold Enrichment	P-value	FDR
amine metabolic process (GO:0009308)	125	4	0.14	+	28.04	1.46e-05	0.0351
biosynthetic process (GO:0009058)	3734	15	4.26	+	3.52	9.72e-06	0.0467

## Sheet: H95_12h
Up-regulated genes
GO term (GO accession)	Reference list	Uploaded list	Expected value	Over/Under Representation	Fold Enrichment	P-value	FDR
phytoalexin biosynthetic process (GO:0052315)	4	3	0.07	+	40.4	0.0002	0.0143
phytoalexin metabolic process (GO:0052314)	4	3	0.07	+	40.4	0.0002	0.0141
diterpene phytoalexin biosynthetic process (GO:0051502)	4	3	0.07	+	40.4	0.0002	0.0139
diterpene phytoalexin metabolic process (GO:0051501)	4	3	0.07	+	40.4	0.0002	0.0137
cinnamic acid metabolic process (GO:0009803)	11	5	0.2	+	24.48	7.34e-06	0.00114
cinnamic acid biosynthetic process (GO:0009800)	11	5	0.2	+	24.48	7.34e-06	0.0011
toxin biosynthetic process (GO:0009403)	8	3	0.15	+	20.2	0.000892	0.0437
L-phenylalanine catabolic process (GO:0006559)	17	5	0.32	+	15.84	4.04e-05	0.00404
erythrose 4-phosphate/phosphoenolpyruvate family amino acid catabolic process (GO:1902222)	17	5	0.32	+	15.84	4.04e-05	0.00396
chorismate biosynthetic process (GO:0009423)	20	5	0.37	+	13.47	7.79e-05	0.00681
aminoglycan metabolic process (GO:0006022)	28	6	0.52	+	11.54	3.13e-05	0.00327
chorismate metabolic process (GO:0046417)	29	6	0.54	+	11.14	3.71e-05	0.0038
aromatic amino acid family catabolic process (GO:0009074)	25	5	0.46	+	10.77	0.000194	0.0141
secondary metabolite biosynthetic process (GO:0044550)	48	9	0.89	+	10.1	8.71e-07	0.00019
L-phenylalanine metabolic process (GO:0006558)	28	5	0.52	+	9.62	0.000308	0.0195
erythrose 4-phosphate/phosphoenolpyruvate family amino acid metabolic process (GO:1902221)	28	5	0.52	+	9.62	0.000308	0.0193
phenylpropanoid biosynthetic process (GO:0009699)	34	6	0.63	+	9.51	8.13e-05	0.00686
endoplasmic reticulum unfolded protein response (GO:0030968)	57	9	1.06	+	8.51	3.1e-06	0.000551
NADP metabolic process (GO:0006739)	40	6	0.74	+	8.08	0.000181	0.0134
cell wall macromolecule catabolic process (GO:0016998)	34	5	0.63	+	7.92	0.000684	0.0361
phenylpropanoid metabolic process (GO:0009698)	51	7	0.95	+	7.39	8.71e-05	0.0071
cellular response to unfolded protein (GO:0034620)	79	10	1.47	+	6.82	5.3e-06	0.00091
response to unfolded protein (GO:0006986)	79	10	1.47	+	6.82	5.3e-06	0.000878
defense response to fungus (GO:0050832)	66	8	1.23	+	6.53	6.13e-05	0.00566
secondary metabolic process (GO:0019748)	86	10	1.6	+	6.26	1.05e-05	0.0014
response to fungus (GO:0009620)	71	8	1.32	+	6.07	9.79e-05	0.00759
aromatic amino acid family metabolic process (GO:0009072)	111	11	2.06	+	5.34	1.54e-05	0.00185
alpha-amino acid catabolic process (GO:1901606)	73	7	1.36	+	5.17	0.000652	0.0348
response to endoplasmic reticulum stress (GO:0034976)	130	12	2.41	+	4.97	1.24e-05	0.00156
cellular amino acid catabolic process (GO:0009063)	77	7	1.43	+	4.9	0.000873	0.0442
cellular response to topologically incorrect protein (GO:0035967)	112	10	2.08	+	4.81	8.4e-05	0.00696
terpenoid biosynthetic process (GO:0016114)	91	8	1.69	+	4.74	0.000468	0.0271
defense response to other organism (GO:0098542)	196	16	3.64	+	4.4	2.06e-06	0.000413
response to topologically incorrect protein (GO:0035966)	123	10	2.28	+	4.38	0.000172	0.0129
dicarboxylic acid metabolic process (GO:0043648)	126	10	2.34	+	4.28	0.000206	0.0138
defense response to bacterium (GO:0042742)	101	8	1.88	+	4.27	0.000886	0.0439
defense response (GO:0006952)	337	26	6.26	+	4.16	4.38e-09	2.1e-06
response to external biotic stimulus (GO:0043207)	221	16	4.1	+	3.9	8.6e-06	0.00125
response to other organism (GO:0051707)	221	16	4.1	+	3.9	8.6e-06	0.00122
interspecies interaction between organisms (GO:0044419)	228	16	4.23	+	3.78	1.24e-05	0.00152
isoprenoid biosynthetic process (GO:0008299)	145	10	2.69	+	3.71	0.000586	0.0323
response to biotic stimulus (GO:0009607)	236	16	4.38	+	3.65	1.84e-05	0.00211
organic acid catabolic process (GO:0016054)	150	10	2.78	+	3.59	0.000749	0.0387
carboxylic acid catabolic process (GO:0046395)	150	10	2.78	+	3.59	0.000749	0.0383
monocarboxylic acid biosynthetic process (GO:0072330)	187	12	3.47	+	3.46	0.00032	0.0197
drug catabolic process (GO:0042737)	293	16	5.44	+	2.94	0.000204	0.0138
organic acid biosynthetic process (GO:0016053)	503	27	9.34	+	2.89	2.13e-06	0.00041
carboxylic acid biosynthetic process (GO:0046394)	503	27	9.34	+	2.89	2.13e-06	0.000394
small molecule catabolic process (GO:0044282)	262	14	4.86	+	2.88	0.000609	0.0333
monocarboxylic acid metabolic process (GO:0032787)	469	24	8.71	+	2.76	1.63e-05	0.00191
response to external stimulus (GO:0009605)	345	17	6.4	+	2.65	0.000408	0.0245
cellular amino acid metabolic process (GO:0006520)	534	25	9.91	+	2.52	4.43e-05	0.00426
oxoacid metabolic process (GO:0043436)	1100	51	20.42	+	2.5	8e-09	3.49e-06
organic acid metabolic process (GO:0006082)	1109	51	20.59	+	2.48	1.01e-08	3.73e-06
carboxylic acid metabolic process (GO:0019752)	1077	49	19.99	+	2.45	4.31e-08	1.29e-05
drug metabolic process (GO:0017144)	612	27	11.36	+	2.38	6.58e-05	0.00596
cellular response to organic substance (GO:0071310)	479	21	8.89	+	2.36	0.000501	0.0287
small molecule biosynthetic process (GO:0044283)	702	30	13.03	+	2.3	5.92e-05	0.00558
protein phosphorylation (GO:0006468)	1730	73	32.12	+	2.27	3.44e-10	2.75e-07
response to organic substance (GO:0010033)	785	32	14.57	+	2.2	8.85e-05	0.00709
carbohydrate metabolic process (GO:0005975)	1259	51	23.37	+	2.18	4.88e-07	0.000117
small molecule metabolic process (GO:0044281)	1837	73	34.1	+	2.14	3.57e-09	1.91e-06
oxidation-reduction process (GO:0055114)	2313	91	42.94	+	2.12	4.87e-11	4.68e-08
carbohydrate derivative metabolic process (GO:1901135)	807	30	14.98	+	2	0.000551	0.0312
phosphorylation (GO:0016310)	2471	91	45.87	+	1.98	1.46e-09	8.8e-07
response to chemical (GO:0042221)	1310	46	24.32	+	1.89	7e-05	0.00623
signal transduction (GO:0007165)	1355	47	25.15	+	1.87	9.17e-05	0.00722
lipid metabolic process (GO:0006629)	1040	36	19.31	+	1.86	0.000685	0.0358
signaling (GO:0023052)	1373	47	25.49	+	1.84	0.000103	0.00788
cell communication (GO:0007154)	1478	50	27.44	+	1.82	8.07e-05	0.00692
phosphorus metabolic process (GO:0006793)	3456	113	64.16	+	1.76	8.31e-09	3.33e-06
phosphate-containing compound metabolic process (GO:0006796)	3426	111	63.6	+	1.75	1.65e-08	5.67e-06
transmembrane transport (GO:0055085)	1755	54	32.58	+	1.66	0.000417	0.0248
response to stress (GO:0006950)	1983	58	36.81	+	1.58	0.000876	0.0439
response to stimulus (GO:0050896)	3782	108	70.21	+	1.54	1.21e-05	0.00157
organonitrogen compound metabolic process (GO:1901564)	7132	181	132.4	+	1.37	1.02e-05	0.0014
metabolic process (GO:0008152)	13995	352	259.81	+	1.35	5.64e-12	6.78e-09
organic substance metabolic process (GO:0071704)	11636	279	216.02	+	1.29	8.9e-07	0.000186
biological_process (GO:0008150)	21858	509	405.78	+	1.25	1.26e-14	6.06e-11
primary metabolic process (GO:0044238)	11043	248	205.01	+	1.21	0.000567	0.0317
Unclassified (UNCLASSIFIED)	17572	223	326.22	-	0.68	1.26e-14	3.03e-11
cellular nitrogen compound metabolic process (GO:0034641)	4473	53	83.04	-	0.64	0.000307	0.0197
heterocycle metabolic process (GO:0046483)	3538	35	65.68	-	0.53	2.54e-05	0.00284
nucleobase-containing compound metabolic process (GO:0006139)	3255	25	60.43	-	0.41	1.83e-07	4.63e-05
cellular component organization or biogenesis (GO:0071840)	3431	25	63.69	-	0.39	2.49e-08	7.99e-06
organelle organization (GO:0006996)	2094	12	38.87	-	0.31	6.02e-07	0.000138
gene expression (GO:0010467)	2357	13	43.76	-	0.3	5.25e-08	1.48e-05
cellular component organization (GO:0016043)	2925	16	54.3	-	0.29	1.07e-09	7.36e-07
RNA metabolic process (GO:0016070)	1862	8	34.57	-	0.23	1.1e-07	2.93e-05
protein-containing complex subunit organization (GO:0043933)	789	3	14.65	-	0.2	0.000641	0.0346
nucleic acid metabolic process (GO:0090304)	2729	10	50.66	-	0.2	2.58e-12	4.13e-09
cellular component assembly (GO:0022607)	854	3	15.85	-	0.19	0.000233	0.0153
RNA processing (GO:0006396)	979	3	18.17	-	0.17	2.9e-05	0.0031
DNA repair (GO:0006281)	719	2	13.35	-	0.15	0.000343	0.0209
cellular response to DNA damage stimulus (GO:0006974)	741	2	13.76	-	0.15	0.000242	0.0157
DNA metabolic process (GO:0006259)	870	2	16.15	-	0.12	2.87e-05	0.00313
chromosome organization (GO:0051276)	949	2	17.62	-	0.11	6.66e-06	0.00107
mRNA metabolic process (GO:0016071)	583	1	10.82	-	0.09	0.000463	0.0271
Down-regulated genes
GO term (GO accession)	Reference list	Uploaded list	Expected value	Over/Under Representation	Fold Enrichment	P-value	FDR
photosynthesis (GO:0015979)	223	62	2.51	+	24.75	3.79e-61	1.82e-57
photosynthesis, light reaction (GO:0019684)	109	32	1.22	+	26.13	1.56e-32	3.75e-29
photosynthesis, light harvesting in photosystem I (GO:0009768)	31	22	0.35	+	63.17	2.03e-29	3.25e-26
photosynthesis, light harvesting (GO:0009765)	40	23	0.45	+	51.18	3.97e-29	4.77e-26
protein-chromophore linkage (GO:0018298)	49	23	0.55	+	41.78	1.5e-27	1.44e-24
generation of precursor metabolites and energy (GO:0006091)	694	46	7.8	+	5.9	5.15e-21	4.13e-18
response to light stimulus (GO:0009416)	244	29	2.74	+	10.58	7.67e-20	5.27e-17
response to radiation (GO:0009314)	279	29	3.13	+	9.25	2.13e-18	1.28e-15
response to abiotic stimulus (GO:0009628)	568	35	6.38	+	5.48	2.44e-15	1.31e-12
oxidation-reduction process (GO:0055114)	2313	61	25.99	+	2.35	1.61e-09	7.74e-07
chlorophyll biosynthetic process (GO:0015995)	15	7	0.17	+	41.54	2.94e-09	1.29e-06
chlorophyll metabolic process (GO:0015994)	26	7	0.29	+	23.96	6.64e-08	2.66e-05
porphyrin-containing compound biosynthetic process (GO:0006779)	46	8	0.52	+	15.48	1.45e-07	5.36e-05
tetrapyrrole biosynthetic process (GO:0033014)	50	8	0.56	+	14.24	2.57e-07	8.82e-05
pigment biosynthetic process (GO:0046148)	88	9	0.99	+	9.1	1.43e-06	0.000459
porphyrin-containing compound metabolic process (GO:0006778)	65	8	0.73	+	10.95	1.56e-06	0.000468
tetrapyrrole metabolic process (GO:0033013)	68	8	0.76	+	10.47	2.12e-06	0.0006
gene expression (GO:0010467)	2357	6	26.48	-	0.23	2.33e-06	0.000622
pigment metabolic process (GO:0042440)	104	9	1.17	+	7.7	5.12e-06	0.0013
photosynthetic electron transport chain (GO:0009767)	38	6	0.43	+	14.05	8.98e-06	0.00216
nucleic acid metabolic process (GO:0090304)	2729	10	30.66	-	0.33	1.74e-05	0.00398
nucleobase-containing compound metabolic process (GO:0006139)	3255	15	36.57	-	0.41	5.4e-05	0.0118
macromolecule biosynthetic process (GO:0009059)	2088	7	23.46	-	0.3	9.85e-05	0.0206
cofactor biosynthetic process (GO:0051188)	280	12	3.15	+	3.81	0.000119	0.0239
response to stimulus (GO:0050896)	3782	68	42.49	+	1.6	0.000131	0.0251
cellular macromolecule biosynthetic process (GO:0034645)	2027	7	22.77	-	0.31	0.000187	0.0345
photosynthetic electron transport in photosystem II (GO:0009772)	8	3	0.09	+	33.38	0.00021	0.0361
electron transport chain (GO:0022900)	344	13	3.86	+	3.36	0.000208	0.037

## Sheet: H95_24h
Up-regulated genes
GO term (GO accession)	Reference list	Uploaded list	Expected value	Over/Under Representation	Fold Enrichment	P-value	FDR
phytoalexin biosynthetic process (GO:0052315)	4	3	0.08	+	39.01	0.000221	0.0142
phytoalexin metabolic process (GO:0052314)	4	3	0.08	+	39.01	0.000221	0.014
diterpene phytoalexin biosynthetic process (GO:0051502)	4	3	0.08	+	39.01	0.000221	0.0138
diterpene phytoalexin metabolic process (GO:0051501)	4	3	0.08	+	39.01	0.000221	0.0136
sialylation (GO:0097503)	10	4	0.19	+	20.81	0.000108	0.00787
toxin biosynthetic process (GO:0009403)	8	3	0.15	+	19.51	0.000985	0.0423
oxylipin biosynthetic process (GO:0031408)	15	4	0.29	+	13.87	0.000388	0.0203
oxylipin metabolic process (GO:0031407)	15	4	0.29	+	13.87	0.000388	0.0201
chorismate biosynthetic process (GO:0009423)	20	5	0.38	+	13	9.15e-05	0.00687
glucosamine-containing compound catabolic process (GO:1901072)	24	6	0.46	+	13	1.78e-05	0.00182
chitin catabolic process (GO:0006032)	24	6	0.46	+	13	1.78e-05	0.00178
chitin metabolic process (GO:0006030)	24	6	0.46	+	13	1.78e-05	0.00175
aminoglycan catabolic process (GO:0006026)	24	6	0.46	+	13	1.78e-05	0.00171
amino sugar catabolic process (GO:0046348)	24	6	0.46	+	13	1.78e-05	0.00168
cell wall macromolecule catabolic process (GO:0016998)	34	8	0.65	+	12.24	1.03e-06	0.000184
glucosamine-containing compound metabolic process (GO:1901071)	28	6	0.54	+	11.15	3.78e-05	0.00319
aminoglycan metabolic process (GO:0006022)	28	6	0.54	+	11.15	3.78e-05	0.00314
response to fungus (GO:0009620)	71	13	1.36	+	9.52	6.32e-09	2.76e-06
defense response to fungus (GO:0050832)	66	12	1.27	+	9.46	2.59e-08	8.89e-06
L-phenylalanine metabolic process (GO:0006558)	28	5	0.54	+	9.29	0.000361	0.0193
erythrose 4-phosphate/phosphoenolpyruvate family amino acid metabolic process (GO:1902221)	28	5	0.54	+	9.29	0.000361	0.0191
chorismate metabolic process (GO:0046417)	29	5	0.56	+	8.97	0.000417	0.0213
phenylpropanoid metabolic process (GO:0009698)	51	8	0.98	+	8.16	1.47e-05	0.0016
carbohydrate derivative catabolic process (GO:1901136)	64	10	1.23	+	8.13	1.3e-06	0.000208
amino sugar metabolic process (GO:0006040)	40	6	0.77	+	7.8	0.000218	0.0141
lignin metabolic process (GO:0009808)	34	5	0.65	+	7.65	0.000798	0.0352
secondary metabolite biosynthetic process (GO:0044550)	48	7	0.92	+	7.59	7.64e-05	0.00592
diterpenoid metabolic process (GO:0016101)	36	5	0.69	+	7.22	0.00101	0.0424
secondary metabolic process (GO:0019748)	86	11	1.65	+	6.65	2.28e-06	0.000343
lipid oxidation (GO:0034440)	57	6	1.1	+	5.48	0.0012	0.0486
response to bacterium (GO:0009617)	114	12	2.19	+	5.48	5.1e-06	0.000645
regulation of defense response (GO:0031347)	92	9	1.77	+	5.09	0.000128	0.00895
defense response (GO:0006952)	337	32	6.48	+	4.94	1.17e-12	1.87e-09
glutathione metabolic process (GO:0006749)	95	9	1.83	+	4.93	0.000161	0.0109
defense response to other organism (GO:0098542)	196	18	3.77	+	4.78	1.59e-07	5.09e-05
aromatic amino acid family metabolic process (GO:0009072)	111	10	2.13	+	4.69	0.000104	0.00767
defense response to bacterium (GO:0042742)	101	9	1.94	+	4.64	0.000246	0.0139
response to wounding (GO:0009611)	79	7	1.52	+	4.61	0.00122	0.049
terpenoid biosynthetic process (GO:0016114)	91	8	1.75	+	4.57	0.000585	0.0273
response to external biotic stimulus (GO:0043207)	221	19	4.25	+	4.47	1.87e-07	5.3e-05
response to other organism (GO:0051707)	221	19	4.25	+	4.47	1.87e-07	5.01e-05
interspecies interaction between organisms (GO:0044419)	228	19	4.38	+	4.33	2.93e-07	6.69e-05
response to biotic stimulus (GO:0009607)	236	19	4.54	+	4.19	4.77e-07	9.55e-05
terpenoid metabolic process (GO:0006721)	112	9	2.15	+	4.18	0.000498	0.0247
negative regulation of hydrolase activity (GO:0051346)	114	9	2.19	+	4.11	0.000562	0.027
monocarboxylic acid biosynthetic process (GO:0072330)	187	14	3.59	+	3.89	3.18e-05	0.00273
cellular modified amino acid metabolic process (GO:0006575)	149	11	2.86	+	3.84	0.000245	0.0142
response to drug (GO:0042493)	137	10	2.63	+	3.8	0.000503	0.0247
cell wall macromolecule metabolic process (GO:0044036)	199	14	3.83	+	3.66	5.99e-05	0.00479
isoprenoid biosynthetic process (GO:0008299)	145	10	2.79	+	3.59	0.000761	0.0342
drug catabolic process (GO:0042737)	293	18	5.63	+	3.2	3.09e-05	0.0027
negative regulation of cellular protein metabolic process (GO:0032269)	207	12	3.98	+	3.02	0.00101	0.0421
negative regulation of protein metabolic process (GO:0051248)	207	12	3.98	+	3.02	0.00101	0.0417
response to external stimulus (GO:0009605)	345	20	6.63	+	3.02	2.51e-05	0.00224
organic anion transport (GO:0015711)	230	13	4.42	+	2.94	0.000789	0.0351
organic acid biosynthetic process (GO:0016053)	503	27	9.67	+	2.79	4.01e-06	0.000551
carboxylic acid biosynthetic process (GO:0046394)	503	27	9.67	+	2.79	4.01e-06	0.000535
small molecule catabolic process (GO:0044282)	262	14	5.04	+	2.78	0.000847	0.037
sulfur compound metabolic process (GO:0006790)	311	16	5.98	+	2.68	0.000552	0.0268
organic cyclic compound catabolic process (GO:1901361)	296	15	5.69	+	2.64	0.000938	0.0406
drug metabolic process (GO:0017144)	612	31	11.77	+	2.63	2.47e-06	0.00036
oxidation-reduction process (GO:0055114)	2313	107	44.46	+	2.41	2.66e-16	1.28e-12
monocarboxylic acid metabolic process (GO:0032787)	469	21	9.02	+	2.33	0.00057	0.0271
small molecule biosynthetic process (GO:0044283)	702	31	13.5	+	2.3	4.38e-05	0.00357
oxoacid metabolic process (GO:0043436)	1100	48	21.15	+	2.27	3.92e-07	8.55e-05
organic acid metabolic process (GO:0006082)	1109	48	21.32	+	2.25	4.63e-07	9.68e-05
lipid metabolic process (GO:0006629)	1040	45	19.99	+	2.25	1.15e-06	0.000191
lipid biosynthetic process (GO:0008610)	538	23	10.34	+	2.22	0.00075	0.034
carboxylic acid metabolic process (GO:0019752)	1077	46	20.7	+	2.22	1.11e-06	0.00019
cofactor metabolic process (GO:0051186)	611	25	11.75	+	2.13	0.0006	0.0277
carbohydrate derivative metabolic process (GO:1901135)	807	33	15.51	+	2.13	8.97e-05	0.00685
carbohydrate metabolic process (GO:0005975)	1259	48	24.2	+	1.98	1.66e-05	0.00177
cellular lipid metabolic process (GO:0044255)	738	28	14.19	+	1.97	0.00106	0.0433
small molecule metabolic process (GO:0044281)	1837	69	35.31	+	1.95	2.61e-07	6.61e-05
response to chemical (GO:0042221)	1310	46	25.18	+	1.83	0.000147	0.0101
response to stress (GO:0006950)	1983	67	38.12	+	1.76	1.77e-05	0.00185
catabolic process (GO:0009056)	2203	74	42.35	+	1.75	7.32e-06	0.00088
cell communication (GO:0007154)	1478	47	28.41	+	1.65	0.00104	0.0428
organic substance catabolic process (GO:1901575)	1911	59	36.74	+	1.61	0.000625	0.0286
transmembrane transport (GO:0055085)	1755	54	33.74	+	1.6	0.000995	0.0423
response to stimulus (GO:0050896)	3782	114	72.7	+	1.57	2.92e-06	0.000412
metabolic process (GO:0008152)	13995	349	269.04	+	1.3	4.16e-09	2.22e-06
biological_process (GO:0008150)	21858	510	420.2	+	1.21	5.32e-11	5.11e-08
Unclassified (UNCLASSIFIED)	17572	248	337.8	-	0.73	5.32e-11	4.26e-08
cellular macromolecule metabolic process (GO:0044260)	6857	96	131.82	-	0.73	0.000474	0.0237
macromolecule metabolic process (GO:0043170)	8685	111	166.96	-	0.66	4.93e-07	9.47e-05
heterocycle metabolic process (GO:0046483)	3538	35	68.01	-	0.51	7.89e-06	0.000925
cellular nitrogen compound metabolic process (GO:0034641)	4473	44	85.99	-	0.51	2.79e-07	6.71e-05
cellular macromolecule biosynthetic process (GO:0034645)	2027	19	38.97	-	0.49	0.000576	0.0271
macromolecule biosynthetic process (GO:0009059)	2088	19	40.14	-	0.47	0.00027	0.0148
nucleobase-containing compound metabolic process (GO:0006139)	3255	24	62.57	-	0.38	1.98e-08	7.33e-06
cellular component biogenesis (GO:0044085)	1475	10	28.36	-	0.35	0.000128	0.00906
cellular nitrogen compound biosynthetic process (GO:0044271)	1935	13	37.2	-	0.35	7.25e-06	0.000893
cellular component organization or biogenesis (GO:0071840)	3431	22	65.96	-	0.33	2.09e-10	1.43e-07
amide biosynthetic process (GO:0043604)	1088	6	20.92	-	0.29	0.000261	0.0144
cellular component organization (GO:0016043)	2925	16	56.23	-	0.28	2.12e-10	1.27e-07
RNA metabolic process (GO:0016070)	1862	10	35.79	-	0.28	5.19e-07	9.59e-05
protein transport (GO:0015031)	961	5	18.47	-	0.27	0.00044	0.0223
establishment of protein localization (GO:0045184)	973	5	18.7	-	0.27	0.000318	0.0172
nucleic acid metabolic process (GO:0090304)	2729	12	52.46	-	0.23	1.69e-11	2.03e-08
organelle organization (GO:0006996)	2094	9	40.25	-	0.22	4.6e-09	2.21e-06
DNA metabolic process (GO:0006259)	870	3	16.72	-	0.18	0.00012	0.00859
DNA repair (GO:0006281)	719	2	13.82	-	0.14	0.000245	0.014
cellular response to DNA damage stimulus (GO:0006974)	741	2	14.24	-	0.14	0.000174	0.0114
cellular component assembly (GO:0022607)	854	2	16.42	-	0.12	1.97e-05	0.00182
gene expression (GO:0010467)	2357	5	45.31	-	0.11	3.16e-14	7.6e-11
chromosome organization (GO:0051276)	949	2	18.24	-	0.11	4.86e-06	0.000631
RNA processing (GO:0006396)	979	2	18.82	-	0.11	2.24e-06	0.000348
cellular protein-containing complex assembly (GO:0034622)	610	1	11.73	-	0.09	0.000228	0.0137
protein-containing complex assembly (GO:0065003)	664	1	12.76	-	0.08	7.3e-05	0.00575
protein-containing complex subunit organization (GO:0043933)	789	1	15.17	-	0.07	7.89e-06	0.000903
peptide biosynthetic process (GO:0043043)	990	1	19.03	-	0.05	1.81e-07	5.44e-05
RNA modification (GO:0009451)	470	0	9.04	-	< 0.01	0.000229	0.0136
translation (GO:0006412)	972	0	18.69	-	< 0.01	1.32e-08	5.29e-06
DNA recombination (GO:0006310)	473	0	9.09	-	< 0.01	0.000232	0.0136
ncRNA metabolic process (GO:0034660)	593	0	11.4	-	< 0.01	2.24e-05	0.00204
ribosome biogenesis (GO:0042254)	500	0	9.61	-	< 0.01	0.000165	0.011
ribonucleoprotein complex biogenesis (GO:0022613)	627	0	12.05	-	< 0.01	1.01e-05	0.00113
DNA conformation change (GO:0071103)	467	0	8.98	-	< 0.01	0.000227	0.0138
ncRNA processing (GO:0034470)	481	0	9.25	-	< 0.01	0.000247	0.0138
Down-regulated genes
GO term (GO accession)	Reference list	Uploaded list	Expected value	Over/Under Representation	Fold Enrichment	P-value	FDR
photosynthesis (GO:0015979)	223	22	1.5	+	14.68	1.87e-18	8.98e-15
photosynthesis, light reaction (GO:0019684)	109	17	0.73	+	23.21	1.5e-17	3.59e-14
photosynthesis, light harvesting in photosystem I (GO:0009768)	31	11	0.21	+	52.8	3.4e-15	5.44e-12
photosynthesis, light harvesting (GO:0009765)	40	11	0.27	+	40.92	3.59e-14	4.31e-11
protein-chromophore linkage (GO:0018298)	49	11	0.33	+	33.4	2.45e-13	2.35e-10
generation of precursor metabolites and energy (GO:0006091)	694	23	4.66	+	4.93	7.49e-10	6e-07
response to light stimulus (GO:0009416)	244	14	1.64	+	8.54	2.7e-09	1.85e-06
response to radiation (GO:0009314)	279	14	1.88	+	7.47	1.36e-08	8.18e-06
oxidation-reduction process (GO:0055114)	2313	36	15.55	+	2.32	4.65e-06	0.00249
response to abiotic stimulus (GO:0009628)	568	15	3.82	+	3.93	1.05e-05	0.00507

## Sheet: H95_120h
Up-regulated genes
GO term (GO accession)	Reference list	Uploaded list	Expected value	Over/Under Representation	Fold Enrichment	P-value	FDR
phytoalexin biosynthetic process (GO:0052315)	4	3	0.12	+	24.16	0.00087	0.0268
phytoalexin metabolic process (GO:0052314)	4	3	0.12	+	24.16	0.00087	0.0266
diterpene phytoalexin biosynthetic process (GO:0051502)	4	3	0.12	+	24.16	0.00087	0.0265
diterpene phytoalexin metabolic process (GO:0051501)	4	3	0.12	+	24.16	0.00087	0.0263
tryptophan catabolic process (GO:0006569)	6	4	0.19	+	21.48	0.000148	0.00767
indole-containing compound catabolic process (GO:0042436)	6	4	0.19	+	21.48	0.000148	0.00759
indolalkylamine catabolic process (GO:0046218)	6	4	0.19	+	21.48	0.000148	0.00751
tryptophan catabolic process to kynurenine (GO:0019441)	6	4	0.19	+	21.48	0.000148	0.00743
'de novo' CTP biosynthetic process (GO:0044210)	7	4	0.22	+	18.41	0.000228	0.00995
kynurenine metabolic process (GO:0070189)	8	4	0.25	+	16.11	0.000334	0.0132
cinnamic acid metabolic process (GO:0009803)	11	4	0.34	+	11.71	0.000856	0.0267
cinnamic acid biosynthetic process (GO:0009800)	11	4	0.34	+	11.71	0.000856	0.0265
aromatic amino acid family catabolic process (GO:0009074)	25	9	0.78	+	11.6	5.25e-07	5.87e-05
amine catabolic process (GO:0009310)	20	6	0.62	+	9.66	0.000101	0.00585
cellular biogenic amine catabolic process (GO:0042402)	20	6	0.62	+	9.66	0.000101	0.00578
L-phenylalanine catabolic process (GO:0006559)	17	5	0.53	+	9.47	0.000421	0.0162
erythrose 4-phosphate/phosphoenolpyruvate family amino acid catabolic process (GO:1902222)	17	5	0.53	+	9.47	0.000421	0.0161
lignin biosynthetic process (GO:0009809)	17	5	0.53	+	9.47	0.000421	0.0159
lignin metabolic process (GO:0009808)	34	10	1.06	+	9.47	5.77e-07	6.02e-05
host programmed cell death induced by symbiont (GO:0034050)	14	4	0.43	+	9.2	0.00178	0.0474
plant-type hypersensitive response (GO:0009626)	14	4	0.43	+	9.2	0.00178	0.0471
phenylpropanoid metabolic process (GO:0009698)	51	14	1.58	+	8.84	6.81e-09	2.18e-06
phenylpropanoid biosynthetic process (GO:0009699)	34	9	1.06	+	8.53	4.43e-06	0.000343
secondary metabolite biosynthetic process (GO:0044550)	48	12	1.49	+	8.05	1.94e-07	2.59e-05
benzene-containing compound metabolic process (GO:0042537)	44	10	1.37	+	7.32	4.23e-06	0.000334
pyrimidine nucleobase metabolic process (GO:0006206)	32	7	0.99	+	7.05	0.000146	0.00762
L-phenylalanine metabolic process (GO:0006558)	28	6	0.87	+	6.9	0.00048	0.0175
erythrose 4-phosphate/phosphoenolpyruvate family amino acid metabolic process (GO:1902221)	28	6	0.87	+	6.9	0.00048	0.0174
secondary metabolic process (GO:0019748)	86	18	2.67	+	6.74	2.1e-09	8.43e-07
response to fungus (GO:0009620)	71	14	2.2	+	6.35	2.42e-07	2.91e-05
defense response to fungus (GO:0050832)	66	13	2.05	+	6.35	6.56e-07	6.7e-05
trehalose biosynthetic process (GO:0005992)	31	6	0.96	+	6.23	0.000769	0.0246
trehalose metabolic process (GO:0005991)	32	6	0.99	+	6.04	0.00089	0.0267
glutathione metabolic process (GO:0006749)	95	17	2.95	+	5.76	4.48e-08	9.78e-06
alpha-amino acid catabolic process (GO:1901606)	73	13	2.27	+	5.74	1.78e-06	0.000161
water transport (GO:0006833)	45	8	1.4	+	5.73	0.000176	0.00844
fluid transport (GO:0042044)	45	8	1.4	+	5.73	0.000176	0.00836
ceramide metabolic process (GO:0006672)	34	6	1.06	+	5.68	0.00118	0.0332
cellular amino acid catabolic process (GO:0009063)	77	13	2.39	+	5.44	3.01e-06	0.000245
glucuronoxylan biosynthetic process (GO:0010417)	36	6	1.12	+	5.37	0.00153	0.0419
glucuronoxylan metabolic process (GO:0010413)	36	6	1.12	+	5.37	0.00153	0.0417
lipid homeostasis (GO:0055088)	44	7	1.37	+	5.12	0.000803	0.0256
nucleobase metabolic process (GO:0009112)	56	8	1.74	+	4.6	0.000656	0.0223
amino acid transmembrane transport (GO:0003333)	92	13	2.86	+	4.55	1.69e-05	0.00108
amino acid transport (GO:0006865)	94	13	2.92	+	4.46	2.07e-05	0.00131
response to water deprivation (GO:0009414)	59	8	1.83	+	4.37	0.000893	0.0266
response to water (GO:0009415)	60	8	1.86	+	4.3	0.000985	0.0282
organic acid catabolic process (GO:0016054)	150	20	4.66	+	4.3	2.33e-07	3.03e-05
carboxylic acid catabolic process (GO:0046395)	150	20	4.66	+	4.3	2.33e-07	2.95e-05
xylan biosynthetic process (GO:0045492)	70	9	2.17	+	4.14	0.000614	0.0211
carbohydrate derivative catabolic process (GO:1901136)	64	8	1.99	+	4.03	0.00144	0.0397
defense response to other organism (GO:0098542)	196	24	6.08	+	3.94	6.48e-08	1.2e-05
xylan metabolic process (GO:0045491)	82	10	2.55	+	3.93	0.000455	0.017
response to external biotic stimulus (GO:0043207)	221	26	6.86	+	3.79	3.87e-08	9.3e-06
response to other organism (GO:0051707)	221	26	6.86	+	3.79	3.87e-08	8.86e-06
aromatic amino acid family metabolic process (GO:0009072)	111	13	3.45	+	3.77	9.8e-05	0.00575
carboxylic acid transmembrane transport (GO:1905039)	112	13	3.48	+	3.74	0.000106	0.00595
organic acid transmembrane transport (GO:1903825)	112	13	3.48	+	3.74	0.000106	0.00588
cellular modified amino acid metabolic process (GO:0006575)	149	17	4.63	+	3.68	1.21e-05	0.000819
interspecies interaction between organisms (GO:0044419)	228	26	7.08	+	3.67	6.81e-08	1.21e-05
defense response (GO:0006952)	337	38	10.46	+	3.63	9.38e-11	5.01e-08
response to biotic stimulus (GO:0009607)	236	26	7.33	+	3.55	1.27e-07	1.9e-05
disaccharide metabolic process (GO:0005984)	82	9	2.55	+	3.54	0.0017	0.0456
small molecule catabolic process (GO:0044282)	262	27	8.13	+	3.32	2.48e-07	2.91e-05
organic anion transport (GO:0015711)	230	23	7.14	+	3.22	2.99e-06	0.000248
organic acid transport (GO:0015849)	134	13	4.16	+	3.13	0.000528	0.0189
carboxylic acid transport (GO:0046942)	134	13	4.16	+	3.13	0.000528	0.0188
steroid metabolic process (GO:0008202)	115	11	3.57	+	3.08	0.00153	0.0416
response to external stimulus (GO:0009605)	345	31	10.71	+	2.89	5.32e-07	5.81e-05
carbohydrate transport (GO:0008643)	158	14	4.9	+	2.85	0.000754	0.0245
alpha-amino acid metabolic process (GO:1901605)	345	30	10.71	+	2.8	1.5e-06	0.000144
cell wall macromolecule metabolic process (GO:0044036)	199	17	6.18	+	2.75	0.000321	0.0131
anion transport (GO:0006820)	362	29	11.24	+	2.58	1.57e-05	0.00105
anion transmembrane transport (GO:0098656)	242	19	7.51	+	2.53	0.000395	0.0153
sulfur compound metabolic process (GO:0006790)	311	23	9.65	+	2.38	0.000266	0.0114
response to acid chemical (GO:0001101)	261	19	8.1	+	2.35	0.00111	0.0316
cellular amino acid metabolic process (GO:0006520)	534	38	16.58	+	2.29	6.34e-06	0.000462
organic cyclic compound catabolic process (GO:1901361)	296	21	9.19	+	2.29	0.000759	0.0245
metal ion transport (GO:0030001)	410	28	12.73	+	2.2	0.000202	0.00922
organic acid metabolic process (GO:0006082)	1109	74	34.43	+	2.15	4.09e-09	1.4e-06
lipid metabolic process (GO:0006629)	1040	68	32.28	+	2.11	5.21e-08	1.04e-05
oxidation-reduction process (GO:0055114)	2313	151	71.8	+	2.1	1.03e-16	1.65e-13
oxoacid metabolic process (GO:0043436)	1100	71	34.15	+	2.08	2.98e-08	7.97e-06
carboxylic acid metabolic process (GO:0019752)	1077	68	33.43	+	2.03	1.47e-07	2.14e-05
monocarboxylic acid metabolic process (GO:0032787)	469	29	14.56	+	1.99	0.000815	0.0258
carbohydrate metabolic process (GO:0005975)	1259	77	39.08	+	1.97	8.01e-08	1.38e-05
transmembrane transport (GO:0055085)	1755	106	54.48	+	1.95	3.86e-10	1.86e-07
ion transport (GO:0006811)	1169	68	36.29	+	1.87	2.57e-06	0.000216
lipid biosynthetic process (GO:0008610)	538	31	16.7	+	1.86	0.00176	0.047
small molecule metabolic process (GO:0044281)	1837	101	57.02	+	1.77	1.19e-07	1.91e-05
catabolic process (GO:0009056)	2203	110	68.39	+	1.61	2.31e-06	0.000202
response to chemical (GO:0042221)	1310	65	40.67	+	1.6	0.000383	0.0151
organic substance catabolic process (GO:1901575)	1911	91	59.32	+	1.53	0.000122	0.00657
response to stress (GO:0006950)	1983	93	61.56	+	1.51	0.00016	0.00774
transport (GO:0006810)	3271	140	101.54	+	1.38	0.000194	0.00895
establishment of localization (GO:0051234)	3322	140	103.12	+	1.36	0.000393	0.0153
response to stimulus (GO:0050896)	3782	158	117.4	+	1.35	0.000226	0.00996
localization (GO:0051179)	3453	143	107.19	+	1.33	0.000605	0.0209
phosphate-containing compound metabolic process (GO:0006796)	3426	141	106.35	+	1.33	0.000843	0.0265
phosphorus metabolic process (GO:0006793)	3456	141	107.28	+	1.31	0.00126	0.035
metabolic process (GO:0008152)	13995	537	434.44	+	1.24	2.74e-09	1.01e-06
biological_process (GO:0008150)	21858	819	678.52	+	1.21	9.04e-16	8.69e-13
Unclassified (UNCLASSIFIED)	17572	405	545.48	-	0.74	9.04e-16	1.09e-12
macromolecule metabolic process (GO:0043170)	8685	192	269.6	-	0.71	4.83e-08	1.01e-05
cellular macromolecule metabolic process (GO:0044260)	6857	148	212.86	-	0.7	5.52e-07	5.89e-05
organic cyclic compound metabolic process (GO:1901360)	3725	78	115.63	-	0.67	0.000179	0.00833
cellular aromatic compound metabolic process (GO:0006725)	3618	69	112.31	-	0.61	8.14e-06	0.000575
cellular nitrogen compound metabolic process (GO:0034641)	4473	84	138.85	-	0.6	2.35e-07	2.89e-05
cellular component organization (GO:0016043)	2925	51	90.8	-	0.56	4.56e-06	0.000348
cellular component organization or biogenesis (GO:0071840)	3431	57	106.51	-	0.54	1.08e-07	1.79e-05
cellular component biogenesis (GO:0044085)	1475	24	45.79	-	0.52	0.000656	0.0222
macromolecule biosynthetic process (GO:0009059)	2088	30	64.82	-	0.46	1.63e-06	0.00015
heterocycle metabolic process (GO:0046483)	3538	50	109.83	-	0.46	8.49e-11	5.1e-08
protein modification by small protein conjugation or removal (GO:0070647)	920	13	28.56	-	0.46	0.00183	0.0479
cellular nitrogen compound biosynthetic process (GO:0044271)	1935	27	60.07	-	0.45	2.53e-06	0.000217
macromolecule localization (GO:0033036)	1239	17	38.46	-	0.44	0.00015	0.00741
cellular protein catabolic process (GO:0044257)	839	11	26.04	-	0.42	0.00155	0.0418
amide biosynthetic process (GO:0043604)	1088	14	33.77	-	0.41	0.000221	0.00993
cellular macromolecule biosynthetic process (GO:0034645)	2027	26	62.92	-	0.41	1.87e-07	2.57e-05
organelle organization (GO:0006996)	2094	25	65	-	0.38	2.12e-08	5.98e-06
positive regulation of nitrogen compound metabolic process (GO:0051173)	755	9	23.44	-	0.38	0.00124	0.0348
positive regulation of macromolecule metabolic process (GO:0010604)	767	9	23.81	-	0.38	0.000933	0.0275
cellular component assembly (GO:0022607)	854	10	26.51	-	0.38	0.000549	0.0193
positive regulation of biological process (GO:0048518)	957	11	29.71	-	0.37	0.000177	0.00836
positive regulation of cellular metabolic process (GO:0031325)	784	9	24.34	-	0.37	0.000708	0.0235
positive regulation of cellular process (GO:0048522)	872	10	27.07	-	0.37	0.000304	0.0128
protein-containing complex subunit organization (GO:0043933)	789	9	24.49	-	0.37	0.000721	0.0237
nucleobase-containing compound metabolic process (GO:0006139)	3255	37	101.04	-	0.37	1.23e-13	8.45e-11
amide transport (GO:0042886)	1059	12	32.87	-	0.37	5.71e-05	0.00347
positive regulation of metabolic process (GO:0009893)	801	9	24.86	-	0.36	0.000539	0.019
protein-containing complex assembly (GO:0065003)	664	7	20.61	-	0.34	0.00125	0.0351
intracellular protein transport (GO:0006886)	783	8	24.31	-	0.33	0.000301	0.0128
cellular protein localization (GO:0034613)	897	9	27.84	-	0.32	7.02e-05	0.00422
cellular macromolecule localization (GO:0070727)	915	9	28.4	-	0.32	5.33e-05	0.00333
peptide transport (GO:0015833)	1042	10	32.35	-	0.31	9.12e-06	0.000635
cellular localization (GO:0051641)	1191	11	36.97	-	0.3	1.19e-06	0.000119
modification-dependent protein catabolic process (GO:0019941)	682	6	21.17	-	0.28	0.000263	0.0114
modification-dependent macromolecule catabolic process (GO:0043632)	706	6	21.92	-	0.27	0.000139	0.00742
protein localization (GO:0008104)	1071	9	33.25	-	0.27	1.29e-06	0.000127
protein transport (GO:0015031)	961	8	29.83	-	0.27	5.75e-06	0.000431
intracellular transport (GO:0046907)	962	8	29.86	-	0.27	5.79e-06	0.000428
establishment of protein localization (GO:0045184)	973	8	30.2	-	0.26	4.15e-06	0.000332
ubiquitin-dependent protein catabolic process (GO:0006511)	668	5	20.74	-	0.24	8.82e-05	0.00523
chromosome organization (GO:0051276)	949	7	29.46	-	0.24	1.88e-06	0.000168
cellular protein-containing complex assembly (GO:0034622)	610	4	18.94	-	0.21	0.000107	0.00582
DNA conformation change (GO:0071103)	467	3	14.5	-	0.21	0.0006	0.0209
peptide biosynthetic process (GO:0043043)	990	6	30.73	-	0.2	1.48e-07	2.09e-05
translation (GO:0006412)	972	5	30.17	-	0.17	3.82e-08	9.65e-06
mRNA processing (GO:0006397)	409	2	12.7	-	0.16	0.000671	0.0225
RNA metabolic process (GO:0016070)	1862	9	57.8	-	0.16	2.39e-15	1.91e-12
nucleic acid metabolic process (GO:0090304)	2729	13	84.71	-	0.15	1.71e-22	8.2e-19
gene expression (GO:0010467)	2357	10	73.17	-	0.14	1.98e-20	4.77e-17
ribosome biogenesis (GO:0042254)	500	2	15.52	-	0.13	5.69e-05	0.0035
DNA metabolic process (GO:0006259)	870	3	27.01	-	0.11	1.7e-08	5.1e-06
mRNA metabolic process (GO:0016071)	583	2	18.1	-	0.11	6.96e-06	0.0005
ribonucleoprotein complex biogenesis (GO:0022613)	627	2	19.46	-	0.1	1.53e-06	0.000144
rRNA processing (GO:0006364)	323	1	10.03	-	0.1	0.000913	0.0271
RNA processing (GO:0006396)	979	3	30.39	-	0.1	6.05e-10	2.64e-07
rRNA metabolic process (GO:0016072)	331	1	10.28	-	0.1	0.000954	0.0279
telomere maintenance (GO:0000723)	331	1	10.28	-	0.1	0.000954	0.0278
telomere organization (GO:0032200)	331	1	10.28	-	0.1	0.000954	0.0276
anatomical structure homeostasis (GO:0060249)	332	1	10.31	-	0.1	0.000963	0.0277
mitotic cell cycle (GO:0000278)	353	1	10.96	-	0.09	0.000445	0.0167
DNA duplex unwinding (GO:0032508)	359	1	11.14	-	0.09	0.00047	0.0174
DNA geometric change (GO:0032392)	359	1	11.14	-	0.09	0.00047	0.0172
DNA repair (GO:0006281)	719	2	22.32	-	0.09	1.19e-07	1.85e-05
transcription, DNA-templated (GO:0006351)	365	1	11.33	-	0.09	0.000307	0.0128
cellular response to DNA damage stimulus (GO:0006974)	741	2	23	-	0.09	5.64e-08	1.08e-05
protein localization to organelle (GO:0033365)	373	1	11.58	-	0.09	0.00033	0.0132
nucleic acid-templated transcription (GO:0097659)	376	1	11.67	-	0.09	0.000211	0.00958
RNA biosynthetic process (GO:0032774)	386	1	11.98	-	0.08	0.000146	0.0077
RNA modification (GO:0009451)	470	1	14.59	-	0.07	1.61e-05	0.00106
DNA recombination (GO:0006310)	473	1	14.68	-	0.07	1.66e-05	0.00108
ncRNA processing (GO:0034470)	481	1	14.93	-	0.07	1.1e-05	0.000755
ncRNA metabolic process (GO:0034660)	593	1	18.41	-	0.05	3.74e-07	4.28e-05
protein targeting (GO:0006605)	297	0	9.22	-	< 0.01	0.000222	0.00988
tRNA metabolic process (GO:0006399)	283	0	8.78	-	< 0.01	0.000324	0.0131
RNA splicing (GO:0008380)	310	0	9.62	-	< 0.01	0.000151	0.0074
establishment of protein localization to organelle (GO:0072594)	324	0	10.06	-	< 0.01	0.000104	0.00587
regulation of cellular component organization (GO:0051128)	262	0	8.13	-	< 0.01	0.000738	0.0241
mRNA splicing, via spliceosome (GO:0000398)	257	0	7.98	-	< 0.01	0.000704	0.0235
RNA splicing, via transesterification reactions with bulged adenosine as nucleophile (GO:0000377)	278	0	8.63	-	< 0.01	0.000319	0.0132
RNA splicing, via transesterification reactions (GO:0000375)	278	0	8.63	-	< 0.01	0.000319	0.0131
Down-regulated genes
GO term (GO accession)	Reference list	Uploaded list	Expected value	Over/Under Representation	Fold Enrichment	P-value	FDR
photosynthesis (GO:0015979)	223	75	5.52	+	13.59	1.16e-53	5.57e-50
photosynthesis, light reaction (GO:0019684)	109	39	2.7	+	14.45	2.92e-29	7.02e-26
generation of precursor metabolites and energy (GO:0006091)	694	72	17.18	+	4.19	1.08e-22	1.74e-19
photosynthesis, light harvesting in photosystem I (GO:0009768)	31	16	0.77	+	20.85	8.88e-15	1.07e-11
photosynthesis, light harvesting (GO:0009765)	40	17	0.99	+	17.17	1.6e-14	1.53e-11
oxidation-reduction process (GO:0055114)	2313	116	57.25	+	2.03	2.66e-12	1.82e-09
protein-chromophore linkage (GO:0018298)	49	16	1.21	+	13.19	2.55e-12	2.04e-09
response to light stimulus (GO:0009416)	244	26	6.04	+	4.3	2.89e-09	1.74e-06
electron transport chain (GO:0022900)	344	31	8.51	+	3.64	3.72e-09	1.99e-06
plastid organization (GO:0009657)	174	21	4.31	+	4.88	1.34e-08	6.45e-06
photosynthetic electron transport chain (GO:0009767)	38	11	0.94	+	11.69	1.95e-08	8.5e-06
metabolic process (GO:0008152)	13995	432	346.41	+	1.25	2.71e-08	1.08e-05
response to radiation (GO:0009314)	279	26	6.91	+	3.76	3.58e-08	1.32e-05
chlorophyll biosynthetic process (GO:0015995)	15	8	0.37	+	21.55	4e-08	1.37e-05
chlorophyll metabolic process (GO:0015994)	26	9	0.64	+	13.98	1.08e-07	3.47e-05
response to abiotic stimulus (GO:0009628)	568	37	14.06	+	2.63	3.31e-07	9.95e-05
chloroplast organization (GO:0009658)	136	16	3.37	+	4.75	9.53e-07	0.000269
cellular localization (GO:0051641)	1191	7	29.48	-	0.24	1.31e-06	0.000351
tetrapyrrole biosynthetic process (GO:0033014)	50	10	1.24	+	8.08	1.63e-06	0.000413
porphyrin-containing compound metabolic process (GO:0006778)	65	11	1.61	+	6.84	2.11e-06	0.000508
tetrapyrrole metabolic process (GO:0033013)	68	11	1.68	+	6.54	3.12e-06	0.000714
protein peptidyl-prolyl isomerization (GO:0000413)	88	12	2.18	+	5.51	5.52e-06	0.00121
intracellular transport (GO:0046907)	962	5	23.81	-	0.21	6.39e-06	0.00128
porphyrin-containing compound biosynthetic process (GO:0006779)	46	9	1.14	+	7.9	6.33e-06	0.00132
DNA recombination (GO:0006310)	473	0	11.71	-	< 0.01	1.46e-05	0.00281
peptidyl-proline modification (GO:0018208)	100	12	2.48	+	4.85	1.78e-05	0.00317
cellular macromolecule localization (GO:0070727)	915	5	22.65	-	0.22	1.74e-05	0.00321
photosystem II assembly (GO:0010207)	10	5	0.25	+	20.2	2e-05	0.00331
photosystem I assembly (GO:0048564)	10	5	0.25	+	20.2	2e-05	0.00343
cellular protein localization (GO:0034613)	897	5	22.2	-	0.23	2.41e-05	0.00386
pigment metabolic process (GO:0042440)	104	12	2.57	+	4.66	2.54e-05	0.00394
pigment biosynthetic process (GO:0046148)	88	11	2.18	+	5.05	2.81e-05	0.00422
cellular response to DNA damage stimulus (GO:0006974)	741	3	18.34	-	0.16	2.95e-05	0.0043
cellular metabolic process (GO:0044237)	11359	342	281.17	+	1.22	3.32e-05	0.0047
regulation of generation of precursor metabolites and energy (GO:0043467)	21	6	0.52	+	11.54	3.75e-05	0.00515
photosystem II stabilization (GO:0042549)	5	4	0.12	+	32.32	3.87e-05	0.00517
DNA repair (GO:0006281)	719	3	17.8	-	0.17	4.06e-05	0.00528
protein localization (GO:0008104)	1071	8	26.51	-	0.3	4.85e-05	0.00598
DNA metabolic process (GO:0006259)	870	5	21.53	-	0.23	4.73e-05	0.00598
vesicle-mediated transport (GO:0016192)	621	2	15.37	-	0.13	5.76e-05	0.00692
Unclassified (UNCLASSIFIED)	17572	373	434.95	-	0.86	7.84e-05	0.00897
biological_process (GO:0008150)	21858	603	541.05	+	1.11	7.84e-05	0.00918
nitrogen compound transport (GO:0071705)	1295	12	32.05	-	0.37	0.000102	0.0114
glucose metabolic process (GO:0006006)	86	10	2.13	+	4.7	0.000112	0.0122
cell redox homeostasis (GO:0045454)	188	15	4.65	+	3.22	0.000137	0.0147
fructose 1,6-bisphosphate metabolic process (GO:0030388)	17	5	0.42	+	11.88	0.000152	0.0159
photosynthetic electron transport in photosystem I (GO:0009773)	9	4	0.22	+	17.96	0.000203	0.0203
plastid translation (GO:0032544)	9	4	0.22	+	17.96	0.000203	0.0208
intracellular protein transport (GO:0006886)	783	5	19.38	-	0.26	0.000234	0.0225
regulation of flower development (GO:0009909)	60	8	1.49	+	5.39	0.000231	0.0227
NAD(P)H dehydrogenase complex assembly (GO:0010275)	3	3	0.07	+	40.4	0.000266	0.0251
establishment of protein localization (GO:0045184)	973	8	24.08	-	0.33	0.000297	0.0275
cellular nitrogen compound biosynthetic process (GO:0044271)	1935	74	47.9	+	1.54	0.00033	0.03
protein transport (GO:0015031)	961	8	23.79	-	0.34	0.000407	0.0362
Group II intron splicing (GO:0000373)	22	5	0.54	+	9.18	0.000422	0.0369
macromolecule catabolic process (GO:0009057)	1309	14	32.4	-	0.43	0.000488	0.0397
macromolecule localization (GO:0033036)	1239	13	30.67	-	0.42	0.000499	0.04
anatomical structure homeostasis (GO:0060249)	332	0	8.22	-	< 0.01	0.000484	0.0401
telomere organization (GO:0032200)	331	0	8.19	-	< 0.01	0.000483	0.0407
amide transport (GO:0042886)	1059	10	26.21	-	0.38	0.000537	0.041
cellular macromolecule catabolic process (GO:0044265)	1051	10	26.02	-	0.38	0.000534	0.0414
telomere maintenance (GO:0000723)	331	0	8.19	-	< 0.01	0.000483	0.0415
cellular process (GO:0009987)	14405	410	356.56	+	1.15	0.000529	0.0416

## Sheet: Unique enriched Go terms
GO:1901566
GO:0009058
GO:0043603
GO:0043604
GO:1901576
GO:0006518
GO:0044249
GO:0043043
GO:0006412
GO:0044237
GO:0009987
GO:0002181
GO:0042255
GO:0044271
GO:0008652
GO:0044267
GO:0009059
GO:0042273
GO:0009060
GO:0006090
GO:0034645
GO:0007166
GO:0002376
GO:0031204
GO:0043650
GO:0002229
GO:0002239
GO:0000028
GO:0006099
GO:1901264
GO:0072657
GO:0009066
GO:0019538
GO:0006730
GO:0006616
GO:0045087
GO:0006457
GO:0070887
GO:0006955
GO:0042254
GO:0000027
GO:0009862
GO:0006620
GO:0044272
GO:0009751
GO:0071702
GO:0046500
GO:0070925
GO:0009135
GO:0009179
GO:1901607
GO:0009814
GO:0071705
GO:0009185
GO:0010200
GO:0071806
GO:0045333
GO:1901565
GO:0006720
GO:0006212
GO:0072529
GO:0034219
GO:0019439
GO:0008283
GO:0019860
GO:0006208
GO:0015748
GO:0019288
GO:0042126
GO:0042128
GO:2001057
GO:0015718
GO:0006835
GO:0008150
GO:0008152
GO:0043436
GO:0006082
GO:0019752
GO:0044281
GO:0055114
GO:1901564
GO:0006952
GO:0032787
GO:0046394
GO:0016053
GO:0016310
GO:0098542
GO:0044419
GO:0071704
GO:0051707
GO:0043207
GO:0009607
GO:0009617
GO:0009698
GO:0044283
GO:0019748
GO:0006793
GO:0009800
GO:1902222
GO:0006468
GO:0009803
GO:0006559
GO:0044550
GO:0006796
GO:0006520
GO:0055085
GO:0009072
GO:0017144
GO:1902221
GO:0006558
GO:0044238
GO:0006986
GO:0034620
GO:0072330
GO:1901606
GO:0009074
GO:0009699
GO:0043648
GO:0009605
GO:0009063
GO:0042742
GO:1901605
GO:0030968
GO:0009620
GO:0046395
GO:0016054
GO:0044282
GO:1901135
GO:0034976
GO:0050832
GO:0042537
GO:0006629
GO:0007154
GO:0007165
GO:0035967
GO:0023052
GO:0035966
GO:0005975
GO:0042737
GO:0051179
GO:0015711
GO:0006022
GO:0046417
GO:0009423
GO:0042493
GO:0008610
GO:0071310
GO:0006810
GO:0006790
GO:0042221
GO:0006820
GO:0051234
GO:0016114
GO:0008299
GO:0050896
GO:0051501
GO:0051502
GO:0052314
GO:0052315
GO:0010033
GO:0098656
GO:0051186
GO:0016998
GO:0009056
GO:1901071
GO:1903825
GO:1905039
GO:1901136
GO:0046348
GO:0006026
GO:0006030
GO:0006032
GO:1901072
GO:0006749
GO:0046942
GO:0015849
GO:0006040
GO:1901575
GO:1901361
GO:0006575
GO:0006811
GO:0044036
GO:0003333
GO:0006865
GO:0097503
GO:0009808
GO:0006721
GO:0051346
GO:0009403
GO:0006739
GO:0006950
GO:0031408
GO:0031407
GO:0016101
GO:0034440
GO:0031347
GO:0009611
GO:0032269
GO:0051248
GO:0044255
GO:0006569
GO:0042436
GO:0046218
GO:0019441
GO:0044210
GO:0070189
GO:0009310
GO:0042402
GO:0009809
GO:0034050
GO:0009626
GO:0006206
GO:0005992
GO:0005991
GO:0006833
GO:0042044
GO:0006672
GO:0010417
GO:0010413
GO:0055088
GO:0009112
GO:0009414
GO:0009415
GO:0045492
GO:0045491
GO:0005984
GO:0008202
GO:0008643
GO:0001101
GO:0030001
