# Supplementary material for: Analysis of the transcriptomic, metabolomic, and gene regulatory responses to Puccinia sorghi in maize
Source: Mol Plant Pathol. 2021 Feb 28;22(4):465–79. doi: 10.1111/mpp.13040 (PMC7938627; doi:10.1111/mpp.13040)
Supplement: Supplementary file 14 — FILE S4 Output of the network inference algorithm and results of the regression tree analysis performed with RTP‐STAR in TuxNet software. The first four sheets contain the inferred causal relations between a transcription factor (TF) and downstream target genes of the four inferred networks: 1. H95Rp1‐D_12hpi (resistance‐specific network at 12 hr postinoculation [hpi], Figure 7), 2. H95Rp1‐D_24hpi (resistance‐specific network at 24 hpi, Figure 7), 3. Common_12hpi (general defence response network at 12 hpi, Figure S6), and 4. Common_24hpi (general defence response network at 24 hpi, Figure S7). The following columns are present: source (i.e., the upstream transcriptional regulator), interaction (i.e., activation, inhibition, or regulation in case of an undetermined interaction), the target (i.e., the downstream gene), and the width of the interaction (i.e., a confidence score). The fifth sheet (“Overlap_ChIP”) details the source nodes (TFs) that were found in a publicly available network built with ChIP data (Tu et al., 2020), the outdegree (i.e., the number of outgoing edges and thus downstream targets), and the percentage of downstream targets also identified in the aforementioned network [file MPP-22-465-s009.xlsx]

## Sheet: H95Rp1-D_12hpi
Source	Interaction	Target	Width
Zm00001d002654	activates	Zm00001d039280	1
Zm00001d002654	inhibits	Zm00001d006701	1
Zm00001d002654	inhibits	Zm00001d007776	1
Zm00001d002654	inhibits	Zm00001d015025	1
Zm00001d002654	inhibits	Zm00001d029745	1
Zm00001d002654	inhibits	Zm00001d034461	1
Zm00001d002654	regulates	Zm00001d005951	1
Zm00001d002654	regulates	Zm00001d038780	1
Zm00001d002654	regulates	Zm00001d044033	1
Zm00001d002654	regulates	Zm00001d052735	1
Zm00001d003601	activates	Zm00001d039280	1
Zm00001d003601	inhibits	Zm00001d006701	1
Zm00001d003601	inhibits	Zm00001d007417	1
Zm00001d003601	inhibits	Zm00001d007776	1
Zm00001d003601	inhibits	Zm00001d015025	1
Zm00001d003601	inhibits	Zm00001d029745	1
Zm00001d003601	inhibits	Zm00001d034461	1
Zm00001d003601	regulates	Zm00001d005951	1
Zm00001d003601	regulates	Zm00001d038780	1
Zm00001d003601	regulates	Zm00001d044033	1
Zm00001d003601	regulates	Zm00001d052735	1
Zm00001d003657	activates	Zm00001d029356	1
Zm00001d003657	inhibits	Zm00001d030623	1
Zm00001d003657	inhibits	Zm00001d047640	1
Zm00001d003657	inhibits	Zm00001d051161	1
Zm00001d003657	regulates	Zm00001d026156	1
Zm00001d003657	regulates	Zm00001d046454	1
Zm00001d003657	regulates	Zm00001d047797	1
Zm00001d004102	activates	Zm00001d039280	1
Zm00001d004102	inhibits	Zm00001d034461	1
Zm00001d004102	regulates	Zm00001d005951	1
Zm00001d004102	regulates	Zm00001d044033	1
Zm00001d005888	activates	Zm00001d003867	1
Zm00001d005888	activates	Zm00001d013326	1
Zm00001d005888	activates	Zm00001d021450	1
Zm00001d005888	activates	Zm00001d034978	1
Zm00001d005888	activates	Zm00001d052475	1
Zm00001d005888	inhibits	Zm00001d026426	1
Zm00001d005888	inhibits	Zm00001d037073	1
Zm00001d005888	inhibits	Zm00001d039097	1
Zm00001d005888	inhibits	Zm00001d040028	1
Zm00001d005888	inhibits	Zm00001d047797	1
Zm00001d005888	inhibits	Zm00001d051693	1
Zm00001d005888	regulates	Zm00001d002384	1
Zm00001d005888	regulates	Zm00001d018429	1
Zm00001d005888	regulates	Zm00001d019177	1
Zm00001d005888	regulates	Zm00001d023617	1
Zm00001d005888	regulates	Zm00001d033924	1
Zm00001d005951	activates	Zm00001d039280	1
Zm00001d005951	inhibits	Zm00001d006701	1
Zm00001d005951	inhibits	Zm00001d007417	1
Zm00001d005951	inhibits	Zm00001d007776	1
Zm00001d005951	inhibits	Zm00001d015025	1
Zm00001d005951	inhibits	Zm00001d018838	1
Zm00001d005951	inhibits	Zm00001d023492	1
Zm00001d005951	inhibits	Zm00001d029745	1
Zm00001d005951	inhibits	Zm00001d034461	1
Zm00001d005951	regulates	Zm00001d038780	1
Zm00001d005951	regulates	Zm00001d044033	1
Zm00001d005951	regulates	Zm00001d052735	1
Zm00001d006701	activates	Zm00001d005951	1
Zm00001d006701	activates	Zm00001d038780	1
Zm00001d006701	activates	Zm00001d044033	1
Zm00001d006701	inhibits	Zm00001d052735	1
Zm00001d006701	regulates	Zm00001d007417	1
Zm00001d006701	regulates	Zm00001d007776	1
Zm00001d006701	regulates	Zm00001d015025	1
Zm00001d006701	regulates	Zm00001d023492	1
Zm00001d006701	regulates	Zm00001d029745	1
Zm00001d006701	regulates	Zm00001d034461	1
Zm00001d006701	regulates	Zm00001d039280	1
Zm00001d007329	activates	Zm00001d029356	1
Zm00001d007329	inhibits	Zm00001d030623	1
Zm00001d007329	inhibits	Zm00001d047640	1
Zm00001d007329	inhibits	Zm00001d051161	1
Zm00001d007329	regulates	Zm00001d026156	1
Zm00001d007329	regulates	Zm00001d047797	1
Zm00001d008176	inhibits	Zm00001d023373	1
Zm00001d008176	inhibits	Zm00001d030623	1
Zm00001d008176	inhibits	Zm00001d047640	1
Zm00001d008176	regulates	Zm00001d026156	1
Zm00001d008176	regulates	Zm00001d047797	1
Zm00001d010175	activates	Zm00001d029356	1
Zm00001d010175	inhibits	Zm00001d004472	1
Zm00001d010175	inhibits	Zm00001d006347	1
Zm00001d010175	inhibits	Zm00001d009741	1
Zm00001d010175	inhibits	Zm00001d021245	1
Zm00001d010175	inhibits	Zm00001d039276	1
Zm00001d010175	inhibits	Zm00001d042217	1
Zm00001d010175	inhibits	Zm00001d051161	1
Zm00001d010175	inhibits	Zm00001d052518	1
Zm00001d010175	regulates	Zm00001d010523	1
Zm00001d010175	regulates	Zm00001d012708	1
Zm00001d010175	regulates	Zm00001d025528	1
Zm00001d010175	regulates	Zm00001d027292	1
Zm00001d010175	regulates	Zm00001d033383	1
Zm00001d010175	regulates	Zm00001d034629	1
Zm00001d010175	regulates	Zm00001d047797	1
Zm00001d010175	regulates	Zm00001d051272	1
Zm00001d010175	regulates	Zm00001d053782	1
Zm00001d011223	inhibits	Zm00001d007417	1
Zm00001d011223	inhibits	Zm00001d012141	1
Zm00001d011223	inhibits	Zm00001d014865	1
Zm00001d011223	inhibits	Zm00001d018838	1
Zm00001d011223	inhibits	Zm00001d024143	1
Zm00001d011223	inhibits	Zm00001d025629	1
Zm00001d011223	inhibits	Zm00001d050341	1
Zm00001d011223	regulates	Zm00001d003800	1
Zm00001d011223	regulates	Zm00001d006037	1
Zm00001d011223	regulates	Zm00001d030930	1
Zm00001d011223	regulates	Zm00001d038527	1
Zm00001d011223	regulates	Zm00001d040842	1
Zm00001d011639	activates	Zm00001d021246	1
Zm00001d011639	activates	Zm00001d033924	1
Zm00001d011639	inhibits	Zm00001d002384	1
Zm00001d011639	inhibits	Zm00001d006866	1
Zm00001d011639	inhibits	Zm00001d019177	1
Zm00001d011639	inhibits	Zm00001d023373	1
Zm00001d011639	inhibits	Zm00001d040582	1
Zm00001d011639	inhibits	Zm00001d045589	1
Zm00001d011639	regulates	Zm00001d003867	1
Zm00001d011639	regulates	Zm00001d017622	1
Zm00001d011639	regulates	Zm00001d033347	1
Zm00001d011639	regulates	Zm00001d034978	1
Zm00001d011639	regulates	Zm00001d047797	1
Zm00001d011639	regulates	Zm00001d052475	1
Zm00001d012255	activates	Zm00001d010523	1
Zm00001d012255	activates	Zm00001d012708	1
Zm00001d012255	activates	Zm00001d025528	1
Zm00001d012255	activates	Zm00001d027292	1
Zm00001d012255	activates	Zm00001d052475	1
Zm00001d012255	inhibits	Zm00001d002690	1
Zm00001d012255	inhibits	Zm00001d017622	1
Zm00001d012255	inhibits	Zm00001d026426	1
Zm00001d012255	inhibits	Zm00001d033347	1
Zm00001d012255	inhibits	Zm00001d037073	1
Zm00001d012255	inhibits	Zm00001d039097	1
Zm00001d012255	inhibits	Zm00001d047797	1
Zm00001d012255	inhibits	Zm00001d051693	1
Zm00001d012255	regulates	Zm00001d002384	1
Zm00001d012255	regulates	Zm00001d018429	1
Zm00001d012255	regulates	Zm00001d021246	1
Zm00001d012255	regulates	Zm00001d023617	1
Zm00001d012255	regulates	Zm00001d039276	1
Zm00001d012255	regulates	Zm00001d040582	1
Zm00001d012255	regulates	Zm00001d045589	1
Zm00001d012255	regulates	Zm00001d052518	1
Zm00001d012255	regulates	Zm00001d053675	1
Zm00001d012527	activates	Zm00001d029356	1
Zm00001d012527	inhibits	Zm00001d002384	1
Zm00001d012527	inhibits	Zm00001d039276	1
Zm00001d012527	inhibits	Zm00001d040582	1
Zm00001d012527	inhibits	Zm00001d045589	1
Zm00001d012527	inhibits	Zm00001d051161	1
Zm00001d012527	inhibits	Zm00001d052518	1
Zm00001d012527	inhibits	Zm00001d053675	1
Zm00001d012527	regulates	Zm00001d012708	1
Zm00001d012527	regulates	Zm00001d017622	1
Zm00001d012527	regulates	Zm00001d025528	1
Zm00001d012527	regulates	Zm00001d027292	1
Zm00001d012527	regulates	Zm00001d033347	1
Zm00001d012527	regulates	Zm00001d047797	1
Zm00001d012527	regulates	Zm00001d052475	1
Zm00001d015468	activates	Zm00001d039280	1
Zm00001d015468	inhibits	Zm00001d006701	1
Zm00001d015468	inhibits	Zm00001d007776	1
Zm00001d015468	inhibits	Zm00001d015025	1
Zm00001d015468	inhibits	Zm00001d029745	1
Zm00001d015468	inhibits	Zm00001d034461	1
Zm00001d015468	regulates	Zm00001d005951	1
Zm00001d015468	regulates	Zm00001d038780	1
Zm00001d015468	regulates	Zm00001d044033	1
Zm00001d015468	regulates	Zm00001d052735	1
Zm00001d018421	activates	Zm00001d033924	1
Zm00001d018421	inhibits	Zm00001d002384	1
Zm00001d018421	inhibits	Zm00001d023373	1
Zm00001d018421	inhibits	Zm00001d040582	1
Zm00001d018421	inhibits	Zm00001d045589	1
Zm00001d018421	regulates	Zm00001d003867	1
Zm00001d018421	regulates	Zm00001d013326	1
Zm00001d018421	regulates	Zm00001d017622	1
Zm00001d018421	regulates	Zm00001d033347	1
Zm00001d018421	regulates	Zm00001d034978	1
Zm00001d018421	regulates	Zm00001d047797	1
Zm00001d018421	regulates	Zm00001d052475	1
Zm00001d020492	activates	Zm00001d006159	1
Zm00001d020492	activates	Zm00001d026677	1
Zm00001d020492	activates	Zm00001d033383	1
Zm00001d020492	activates	Zm00001d034629	1
Zm00001d020492	activates	Zm00001d044798	1
Zm00001d020492	activates	Zm00001d048944	1
Zm00001d020492	activates	Zm00001d051272	1
Zm00001d020492	activates	Zm00001d053782	1
Zm00001d020492	inhibits	Zm00001d007186	1
Zm00001d020492	inhibits	Zm00001d008975	1
Zm00001d020492	inhibits	Zm00001d012446	1
Zm00001d020492	inhibits	Zm00001d014792	1
Zm00001d020492	inhibits	Zm00001d019432	1
Zm00001d020492	inhibits	Zm00001d022416	1
Zm00001d020492	inhibits	Zm00001d044277	1
Zm00001d020492	inhibits	Zm00001d046929	1
Zm00001d020492	inhibits	Zm00001d048100	1
Zm00001d020492	inhibits	Zm00001d051502	1
Zm00001d020492	regulates	Zm00001d002564	1
Zm00001d020492	regulates	Zm00001d004472	1
Zm00001d020492	regulates	Zm00001d006347	1
Zm00001d020492	regulates	Zm00001d008911	1
Zm00001d020492	regulates	Zm00001d009741	1
Zm00001d020492	regulates	Zm00001d010115	1
Zm00001d020492	regulates	Zm00001d010602	1
Zm00001d020492	regulates	Zm00001d017907	1
Zm00001d020492	regulates	Zm00001d019899	1
Zm00001d020492	regulates	Zm00001d020272	1
Zm00001d020492	regulates	Zm00001d021245	1
Zm00001d020492	regulates	Zm00001d023529	1
Zm00001d020492	regulates	Zm00001d029356	1
Zm00001d020492	regulates	Zm00001d039437	1
Zm00001d020492	regulates	Zm00001d040842	1
Zm00001d020492	regulates	Zm00001d042217	1
Zm00001d020492	regulates	Zm00001d045311	1
Zm00001d020492	regulates	Zm00001d048957	1
Zm00001d020492	regulates	Zm00001d051161	1
Zm00001d020492	regulates	Zm00001d051554	1
Zm00001d020495	inhibits	Zm00001d007186	1
Zm00001d020495	inhibits	Zm00001d008975	1
Zm00001d020495	inhibits	Zm00001d012446	1
Zm00001d020495	inhibits	Zm00001d014792	1
Zm00001d020495	inhibits	Zm00001d019432	1
Zm00001d020495	inhibits	Zm00001d022415	1
Zm00001d020495	inhibits	Zm00001d022416	1
Zm00001d020495	inhibits	Zm00001d026426	1
Zm00001d020495	inhibits	Zm00001d037073	1
Zm00001d020495	inhibits	Zm00001d039097	1
Zm00001d020495	inhibits	Zm00001d039880	1
Zm00001d020495	inhibits	Zm00001d040028	1
Zm00001d020495	inhibits	Zm00001d044277	1
Zm00001d020495	inhibits	Zm00001d045026	1
Zm00001d020495	inhibits	Zm00001d046929	1
Zm00001d020495	inhibits	Zm00001d047797	1
Zm00001d020495	inhibits	Zm00001d048100	1
Zm00001d020495	inhibits	Zm00001d051693	1
Zm00001d020495	inhibits	Zm00001d053648	1
Zm00001d020495	regulates	Zm00001d008573	1
Zm00001d020495	regulates	Zm00001d008911	1
Zm00001d020495	regulates	Zm00001d010115	1
Zm00001d020495	regulates	Zm00001d010602	1
Zm00001d020495	regulates	Zm00001d018429	1
Zm00001d020495	regulates	Zm00001d020272	1
Zm00001d020495	regulates	Zm00001d023617	1
Zm00001d020495	regulates	Zm00001d034124	1
Zm00001d020495	regulates	Zm00001d051554	1
Zm00001d020714	activates	Zm00001d034978	1
Zm00001d020714	inhibits	Zm00001d007186	1
Zm00001d020714	inhibits	Zm00001d008975	1
Zm00001d020714	inhibits	Zm00001d012446	1
Zm00001d020714	inhibits	Zm00001d014792	1
Zm00001d020714	inhibits	Zm00001d019432	1
Zm00001d020714	inhibits	Zm00001d026156	1
Zm00001d020714	inhibits	Zm00001d044277	1
Zm00001d020714	inhibits	Zm00001d046929	1
Zm00001d020714	inhibits	Zm00001d047797	1
Zm00001d020714	inhibits	Zm00001d048100	1
Zm00001d020714	regulates	Zm00001d005089	1
Zm00001d020714	regulates	Zm00001d010115	1
Zm00001d020714	regulates	Zm00001d019177	1
Zm00001d020714	regulates	Zm00001d029356	1
Zm00001d020714	regulates	Zm00001d045311	1
Zm00001d020714	regulates	Zm00001d051161	1
Zm00001d021403	inhibits	Zm00001d007417	1
Zm00001d021403	inhibits	Zm00001d012141	1
Zm00001d021403	inhibits	Zm00001d014865	1
Zm00001d021403	inhibits	Zm00001d018838	1
Zm00001d021403	inhibits	Zm00001d024143	1
Zm00001d021403	inhibits	Zm00001d025629	1
Zm00001d021403	inhibits	Zm00001d050341	1
Zm00001d021403	regulates	Zm00001d003800	1
Zm00001d021403	regulates	Zm00001d006037	1
Zm00001d021403	regulates	Zm00001d030930	1
Zm00001d021403	regulates	Zm00001d040842	1
Zm00001d021403	regulates	Zm00001d045145	1
Zm00001d022440	activates	Zm00001d039280	1
Zm00001d022440	inhibits	Zm00001d006701	1
Zm00001d022440	inhibits	Zm00001d034461	1
Zm00001d022440	regulates	Zm00001d005951	1
Zm00001d023615	activates	Zm00001d005823	1
Zm00001d023615	activates	Zm00001d010115	1
Zm00001d023615	activates	Zm00001d023617	1
Zm00001d023615	activates	Zm00001d033924	1
Zm00001d023615	inhibits	Zm00001d002384	1
Zm00001d023615	inhibits	Zm00001d009877	1
Zm00001d023615	inhibits	Zm00001d018429	1
Zm00001d023615	regulates	Zm00001d003867	1
Zm00001d023615	regulates	Zm00001d007186	1
Zm00001d023615	regulates	Zm00001d008975	1
Zm00001d023615	regulates	Zm00001d012446	1
Zm00001d023615	regulates	Zm00001d013326	1
Zm00001d023615	regulates	Zm00001d014792	1
Zm00001d023615	regulates	Zm00001d017622	1
Zm00001d023615	regulates	Zm00001d019432	1
Zm00001d023615	regulates	Zm00001d021450	1
Zm00001d023615	regulates	Zm00001d026426	1
Zm00001d023615	regulates	Zm00001d034978	1
Zm00001d023615	regulates	Zm00001d037073	1
Zm00001d023615	regulates	Zm00001d039097	1
Zm00001d023615	regulates	Zm00001d039880	1
Zm00001d023615	regulates	Zm00001d040028	1
Zm00001d023615	regulates	Zm00001d044277	1
Zm00001d023615	regulates	Zm00001d046929	1
Zm00001d023615	regulates	Zm00001d047797	1
Zm00001d023615	regulates	Zm00001d048100	1
Zm00001d023615	regulates	Zm00001d051693	1
Zm00001d023615	regulates	Zm00001d052475	1
Zm00001d025957	inhibits	Zm00001d002690	1
Zm00001d025957	inhibits	Zm00001d022415	1
Zm00001d025957	inhibits	Zm00001d022416	1
Zm00001d025957	inhibits	Zm00001d037073	1
Zm00001d025957	inhibits	Zm00001d039097	1
Zm00001d025957	inhibits	Zm00001d045026	1
Zm00001d025957	inhibits	Zm00001d047797	1
Zm00001d025957	inhibits	Zm00001d051693	1
Zm00001d025957	regulates	Zm00001d008573	1
Zm00001d025957	regulates	Zm00001d008911	1
Zm00001d025957	regulates	Zm00001d010602	1
Zm00001d025957	regulates	Zm00001d018429	1
Zm00001d025957	regulates	Zm00001d020272	1
Zm00001d025957	regulates	Zm00001d023617	1
Zm00001d025957	regulates	Zm00001d047640	1
Zm00001d026351	regulates	Zm00001d046679	1
Zm00001d026536	activates	Zm00001d012197	1
Zm00001d026536	activates	Zm00001d039280	1
Zm00001d026536	activates	Zm00001d044008	1
Zm00001d026536	inhibits	Zm00001d006701	1
Zm00001d026536	inhibits	Zm00001d007776	1
Zm00001d026536	inhibits	Zm00001d015025	1
Zm00001d026536	inhibits	Zm00001d029745	1
Zm00001d026536	inhibits	Zm00001d034461	1
Zm00001d026536	regulates	Zm00001d005951	1
Zm00001d026536	regulates	Zm00001d038780	1
Zm00001d026536	regulates	Zm00001d044033	1
Zm00001d026536	regulates	Zm00001d052735	1
Zm00001d027292	regulates	Zm00001d018838	1
Zm00001d027292	regulates	Zm00001d024143	1
Zm00001d027292	regulates	Zm00001d050341	1
Zm00001d027991	activates	Zm00001d003867	1
Zm00001d027991	activates	Zm00001d013326	1
Zm00001d027991	activates	Zm00001d034978	1
Zm00001d027991	activates	Zm00001d052475	1
Zm00001d027991	inhibits	Zm00001d017622	1
Zm00001d027991	inhibits	Zm00001d026426	1
Zm00001d027991	inhibits	Zm00001d033347	1
Zm00001d027991	inhibits	Zm00001d037073	1
Zm00001d027991	inhibits	Zm00001d039097	1
Zm00001d027991	inhibits	Zm00001d040028	1
Zm00001d027991	inhibits	Zm00001d047797	1
Zm00001d027991	inhibits	Zm00001d051693	1
Zm00001d027991	regulates	Zm00001d002384	1
Zm00001d027991	regulates	Zm00001d018429	1
Zm00001d027991	regulates	Zm00001d019177	1
Zm00001d027991	regulates	Zm00001d021246	1
Zm00001d027991	regulates	Zm00001d023617	1
Zm00001d027991	regulates	Zm00001d033924	1
Zm00001d027991	regulates	Zm00001d040582	1
Zm00001d027991	regulates	Zm00001d045589	1
Zm00001d028625	regulates	Zm00001d050032	1
Zm00001d028721	activates	Zm00001d010602	1
Zm00001d028721	activates	Zm00001d023617	1
Zm00001d028721	activates	Zm00001d034124	1
Zm00001d028721	inhibits	Zm00001d008911	1
Zm00001d028721	inhibits	Zm00001d018429	1
Zm00001d028721	inhibits	Zm00001d020272	1
Zm00001d028721	inhibits	Zm00001d047640	1
Zm00001d028721	regulates	Zm00001d007186	1
Zm00001d028721	regulates	Zm00001d022415	1
Zm00001d028721	regulates	Zm00001d022416	1
Zm00001d028721	regulates	Zm00001d026156	1
Zm00001d028721	regulates	Zm00001d026426	1
Zm00001d028721	regulates	Zm00001d037073	1
Zm00001d028721	regulates	Zm00001d039097	1
Zm00001d028721	regulates	Zm00001d039880	1
Zm00001d028721	regulates	Zm00001d040028	1
Zm00001d028721	regulates	Zm00001d045026	1
Zm00001d028721	regulates	Zm00001d046929	1
Zm00001d028721	regulates	Zm00001d047797	1
Zm00001d028721	regulates	Zm00001d048100	1
Zm00001d028721	regulates	Zm00001d051693	1
Zm00001d029587	activates	Zm00001d029356	1
Zm00001d029587	inhibits	Zm00001d047640	1
Zm00001d029587	inhibits	Zm00001d051161	1
Zm00001d029587	regulates	Zm00001d026156	1
Zm00001d029587	regulates	Zm00001d047797	1
Zm00001d030644	activates	Zm00001d010115	1
Zm00001d030644	activates	Zm00001d010602	1
Zm00001d030644	activates	Zm00001d023617	1
Zm00001d030644	inhibits	Zm00001d008911	1
Zm00001d030644	inhibits	Zm00001d018429	1
Zm00001d030644	inhibits	Zm00001d020272	1
Zm00001d030644	inhibits	Zm00001d030623	1
Zm00001d030644	inhibits	Zm00001d047640	1
Zm00001d030644	regulates	Zm00001d007186	1
Zm00001d030644	regulates	Zm00001d022415	1
Zm00001d030644	regulates	Zm00001d022416	1
Zm00001d030644	regulates	Zm00001d026156	1
Zm00001d030644	regulates	Zm00001d026426	1
Zm00001d030644	regulates	Zm00001d037073	1
Zm00001d030644	regulates	Zm00001d039097	1
Zm00001d030644	regulates	Zm00001d040028	1
Zm00001d030644	regulates	Zm00001d045026	1
Zm00001d030644	regulates	Zm00001d046929	1
Zm00001d030644	regulates	Zm00001d047797	1
Zm00001d030644	regulates	Zm00001d048100	1
Zm00001d030644	regulates	Zm00001d051693	1
Zm00001d034629	activates	Zm00001d003800	1
Zm00001d034629	activates	Zm00001d006037	1
Zm00001d034629	activates	Zm00001d027667	1
Zm00001d034629	activates	Zm00001d030930	1
Zm00001d034629	activates	Zm00001d040842	1
Zm00001d034629	inhibits	Zm00001d033799	1
Zm00001d034629	regulates	Zm00001d007417	1
Zm00001d034629	regulates	Zm00001d012141	1
Zm00001d034629	regulates	Zm00001d014865	1
Zm00001d034629	regulates	Zm00001d018838	1
Zm00001d034629	regulates	Zm00001d024143	1
Zm00001d034629	regulates	Zm00001d025629	1
Zm00001d034629	regulates	Zm00001d026677	1
Zm00001d034629	regulates	Zm00001d050341	1
Zm00001d037749	inhibits	Zm00001d007186	1
Zm00001d037749	inhibits	Zm00001d012446	1
Zm00001d037749	inhibits	Zm00001d026156	1
Zm00001d037749	inhibits	Zm00001d026426	1
Zm00001d037749	inhibits	Zm00001d037073	1
Zm00001d037749	inhibits	Zm00001d039097	1
Zm00001d037749	inhibits	Zm00001d039880	1
Zm00001d037749	inhibits	Zm00001d040028	1
Zm00001d037749	inhibits	Zm00001d046929	1
Zm00001d037749	inhibits	Zm00001d047797	1
Zm00001d037749	inhibits	Zm00001d048100	1
Zm00001d037749	inhibits	Zm00001d051693	1
Zm00001d037749	regulates	Zm00001d010115	1
Zm00001d037749	regulates	Zm00001d018429	1
Zm00001d037749	regulates	Zm00001d023617	1
Zm00001d037749	regulates	Zm00001d030623	1
Zm00001d037749	regulates	Zm00001d034124	1
Zm00001d037749	regulates	Zm00001d047640	1
Zm00001d038527	activates	Zm00001d003800	1
Zm00001d038527	activates	Zm00001d006037	1
Zm00001d038527	activates	Zm00001d040842	1
Zm00001d038527	regulates	Zm00001d012141	1
Zm00001d038527	regulates	Zm00001d018838	1
Zm00001d038527	regulates	Zm00001d024143	1
Zm00001d038527	regulates	Zm00001d050341	1
Zm00001d038746	activates	Zm00001d033924	1
Zm00001d038746	inhibits	Zm00001d002384	1
Zm00001d038746	inhibits	Zm00001d009877	1
Zm00001d038746	inhibits	Zm00001d019177	1
Zm00001d038746	inhibits	Zm00001d023373	1
Zm00001d038746	regulates	Zm00001d003867	1
Zm00001d038746	regulates	Zm00001d013326	1
Zm00001d038746	regulates	Zm00001d034978	1
Zm00001d038746	regulates	Zm00001d047797	1
Zm00001d039437	activates	Zm00001d039280	1
Zm00001d039437	inhibits	Zm00001d006701	1
Zm00001d039437	inhibits	Zm00001d007417	1
Zm00001d039437	inhibits	Zm00001d007776	1
Zm00001d039437	inhibits	Zm00001d015025	1
Zm00001d039437	inhibits	Zm00001d018838	1
Zm00001d039437	inhibits	Zm00001d024143	1
Zm00001d039437	inhibits	Zm00001d029745	1
Zm00001d039437	inhibits	Zm00001d034461	1
Zm00001d039437	regulates	Zm00001d005951	1
Zm00001d039437	regulates	Zm00001d027667	1
Zm00001d039437	regulates	Zm00001d033799	1
Zm00001d039437	regulates	Zm00001d038780	1
Zm00001d039437	regulates	Zm00001d044033	1
Zm00001d039437	regulates	Zm00001d052735	1
Zm00001d041580	activates	Zm00001d010115	1
Zm00001d041580	activates	Zm00001d029356	1
Zm00001d041580	activates	Zm00001d045311	1
Zm00001d041580	inhibits	Zm00001d005089	1
Zm00001d041580	inhibits	Zm00001d030623	1
Zm00001d041580	inhibits	Zm00001d047640	1
Zm00001d041580	inhibits	Zm00001d051161	1
Zm00001d041580	regulates	Zm00001d007186	1
Zm00001d041580	regulates	Zm00001d008975	1
Zm00001d041580	regulates	Zm00001d012446	1
Zm00001d041580	regulates	Zm00001d014792	1
Zm00001d041580	regulates	Zm00001d019432	1
Zm00001d041580	regulates	Zm00001d026156	1
Zm00001d041580	regulates	Zm00001d043174	1
Zm00001d041580	regulates	Zm00001d044277	1
Zm00001d041580	regulates	Zm00001d046929	1
Zm00001d041580	regulates	Zm00001d047797	1
Zm00001d041580	regulates	Zm00001d048100	1
Zm00001d041580	regulates	Zm00001d053648	1
Zm00001d042665	activates	Zm00001d021666	1
Zm00001d042665	inhibits	Zm00001d019177	1
Zm00001d042665	inhibits	Zm00001d023373	1
Zm00001d042665	inhibits	Zm00001d030623	1
Zm00001d042665	inhibits	Zm00001d047640	1
Zm00001d042665	regulates	Zm00001d002690	1
Zm00001d042665	regulates	Zm00001d026156	1
Zm00001d042665	regulates	Zm00001d047797	1
Zm00001d045026	activates	Zm00001d052735	1
Zm00001d045026	inhibits	Zm00001d005951	1
Zm00001d045026	inhibits	Zm00001d038780	1
Zm00001d045026	inhibits	Zm00001d044033	1
Zm00001d045026	regulates	Zm00001d006701	1
Zm00001d045026	regulates	Zm00001d007776	1
Zm00001d045026	regulates	Zm00001d015025	1
Zm00001d045026	regulates	Zm00001d029745	1
Zm00001d045026	regulates	Zm00001d034461	1
Zm00001d045026	regulates	Zm00001d039280	1
Zm00001d047334	activates	Zm00001d029356	1
Zm00001d047334	activates	Zm00001d033924	1
Zm00001d047334	inhibits	Zm00001d051161	1
Zm00001d047334	regulates	Zm00001d034978	1
Zm00001d047334	regulates	Zm00001d046454	1
Zm00001d047334	regulates	Zm00001d047797	1
Zm00001d049295	activates	Zm00001d039280	1
Zm00001d049295	inhibits	Zm00001d006701	1
Zm00001d049295	inhibits	Zm00001d007417	1
Zm00001d049295	inhibits	Zm00001d007776	1
Zm00001d049295	inhibits	Zm00001d015025	1
Zm00001d049295	inhibits	Zm00001d029745	1
Zm00001d049295	inhibits	Zm00001d034461	1
Zm00001d049295	regulates	Zm00001d005951	1
Zm00001d049295	regulates	Zm00001d033799	1
Zm00001d049295	regulates	Zm00001d038780	1
Zm00001d049295	regulates	Zm00001d044033	1
Zm00001d049295	regulates	Zm00001d052735	1
Zm00001d051458	activates	Zm00001d010115	1
Zm00001d051458	activates	Zm00001d010602	1
Zm00001d051458	activates	Zm00001d023617	1
Zm00001d051458	activates	Zm00001d033853	1
Zm00001d051458	activates	Zm00001d045311	1
Zm00001d051458	activates	Zm00001d048957	1
Zm00001d051458	inhibits	Zm00001d005089	1
Zm00001d051458	inhibits	Zm00001d008911	1
Zm00001d051458	inhibits	Zm00001d018429	1
Zm00001d051458	inhibits	Zm00001d020272	1
Zm00001d051458	regulates	Zm00001d007186	1
Zm00001d051458	regulates	Zm00001d008975	1
Zm00001d051458	regulates	Zm00001d012446	1
Zm00001d051458	regulates	Zm00001d014792	1
Zm00001d051458	regulates	Zm00001d019432	1
Zm00001d051458	regulates	Zm00001d022415	1
Zm00001d051458	regulates	Zm00001d022416	1
Zm00001d051458	regulates	Zm00001d024939	1
Zm00001d051458	regulates	Zm00001d026426	1
Zm00001d051458	regulates	Zm00001d037073	1
Zm00001d051458	regulates	Zm00001d039097	1
Zm00001d051458	regulates	Zm00001d039880	1
Zm00001d051458	regulates	Zm00001d040028	1
Zm00001d051458	regulates	Zm00001d043174	1
Zm00001d051458	regulates	Zm00001d044277	1
Zm00001d051458	regulates	Zm00001d045026	1
Zm00001d051458	regulates	Zm00001d046929	1
Zm00001d051458	regulates	Zm00001d048100	1
Zm00001d051458	regulates	Zm00001d051693	1
Zm00001d051458	regulates	Zm00001d053648	1
Zm00001d052847	inhibits	Zm00001d006701	1
Zm00001d052847	inhibits	Zm00001d034461	1
Zm00001d052847	regulates	Zm00001d038780	1
Zm00001d053220	activates	Zm00001d008911	1
Zm00001d053220	activates	Zm00001d020272	1
Zm00001d053220	inhibits	Zm00001d010602	1
Zm00001d053220	regulates	Zm00001d022416	1
Zm00001d053988	activates	Zm00001d039280	1
Zm00001d053988	inhibits	Zm00001d006701	1
Zm00001d053988	inhibits	Zm00001d007417	1
Zm00001d053988	inhibits	Zm00001d007776	1
Zm00001d053988	inhibits	Zm00001d015025	1
Zm00001d053988	inhibits	Zm00001d029745	1
Zm00001d053988	inhibits	Zm00001d034461	1
Zm00001d053988	regulates	Zm00001d005951	1
Zm00001d053988	regulates	Zm00001d038780	1
Zm00001d053988	regulates	Zm00001d044033	1
Zm00001d053988	regulates	Zm00001d052735	1
Zm00001d002654	inhibits	Zm00001d007417	0.9
Zm00001d002654	inhibits	Zm00001d018838	0.9
Zm00001d002654	regulates	Zm00001d030930	0.9
Zm00001d003601	inhibits	Zm00001d014865	0.9
Zm00001d003601	inhibits	Zm00001d018838	0.9
Zm00001d003601	regulates	Zm00001d033799	0.9
Zm00001d004102	inhibits	Zm00001d006701	0.9
Zm00001d004102	inhibits	Zm00001d015025	0.9
Zm00001d004102	regulates	Zm00001d038780	0.9
Zm00001d005888	inhibits	Zm00001d017622	0.9
Zm00001d005888	regulates	Zm00001d009877	0.9
Zm00001d005888	regulates	Zm00001d045589	0.9
Zm00001d005951	activates	Zm00001d020783	0.9
Zm00001d005951	regulates	Zm00001d027667	0.9
Zm00001d005951	regulates	Zm00001d033799	0.9
Zm00001d006701	inhibits	Zm00001d033799	0.9
Zm00001d007329	regulates	Zm00001d046454	0.9
Zm00001d010175	inhibits	Zm00001d023529	0.9
Zm00001d010175	regulates	Zm00001d006159	0.9
Zm00001d010175	regulates	Zm00001d046454	0.9
Zm00001d011223	regulates	Zm00001d027667	0.9
Zm00001d011223	regulates	Zm00001d045145	0.9
Zm00001d011639	regulates	Zm00001d013326	0.9
Zm00001d011639	regulates	Zm00001d047581	0.9
Zm00001d012255	regulates	Zm00001d029383	0.9
Zm00001d012527	inhibits	Zm00001d006866	0.9
Zm00001d012527	inhibits	Zm00001d032238	0.9
Zm00001d012527	regulates	Zm00001d026351	0.9
Zm00001d012527	regulates	Zm00001d046454	0.9
Zm00001d018421	activates	Zm00001d021246	0.9
Zm00001d018421	inhibits	Zm00001d006866	0.9
Zm00001d018421	regulates	Zm00001d035907	0.9
Zm00001d018421	regulates	Zm00001d047581	0.9
Zm00001d020492	activates	Zm00001d020622	0.9
Zm00001d020492	activates	Zm00001d038097	0.9
Zm00001d020492	inhibits	Zm00001d005537	0.9
Zm00001d020492	inhibits	Zm00001d024939	0.9
Zm00001d020492	inhibits	Zm00001d053648	0.9
Zm00001d020492	regulates	Zm00001d005089	0.9
Zm00001d020492	regulates	Zm00001d005823	0.9
Zm00001d020492	regulates	Zm00001d051779	0.9
Zm00001d020495	activates	Zm00001d048944	0.9
Zm00001d020495	inhibits	Zm00001d043174	0.9
Zm00001d020495	regulates	Zm00001d045311	0.9
Zm00001d020495	regulates	Zm00001d047640	0.9
Zm00001d020714	inhibits	Zm00001d043174	0.9
Zm00001d020714	inhibits	Zm00001d053648	0.9
Zm00001d020714	regulates	Zm00001d009877	0.9
Zm00001d020714	regulates	Zm00001d030623	0.9
Zm00001d020714	regulates	Zm00001d047640	0.9
Zm00001d021403	inhibits	Zm00001d026677	0.9
Zm00001d021403	regulates	Zm00001d027667	0.9
Zm00001d021403	regulates	Zm00001d038527	0.9
Zm00001d022440	inhibits	Zm00001d015025	0.9
Zm00001d022440	regulates	Zm00001d038780	0.9
Zm00001d023615	activates	Zm00001d002564	0.9
Zm00001d023615	inhibits	Zm00001d019177	0.9
Zm00001d023615	regulates	Zm00001d043174	0.9
Zm00001d025957	inhibits	Zm00001d026426	0.9
Zm00001d025957	regulates	Zm00001d021666	0.9
Zm00001d025957	regulates	Zm00001d029383	0.9
Zm00001d025957	regulates	Zm00001d051554	0.9
Zm00001d027292	inhibits	Zm00001d038527	0.9
Zm00001d027292	regulates	Zm00001d012141	0.9
Zm00001d027991	activates	Zm00001d047581	0.9
Zm00001d027991	inhibits	Zm00001d002690	0.9
Zm00001d028472	activates	Zm00001d028560	0.9
Zm00001d028721	regulates	Zm00001d044277	0.9
Zm00001d029587	inhibits	Zm00001d030623	0.9
Zm00001d029587	regulates	Zm00001d046454	0.9
Zm00001d034629	inhibits	Zm00001d038527	0.9
Zm00001d034629	regulates	Zm00001d033383	0.9
Zm00001d037749	inhibits	Zm00001d008975	0.9
Zm00001d037749	inhibits	Zm00001d044277	0.9
Zm00001d038746	inhibits	Zm00001d045589	0.9
Zm00001d038746	regulates	Zm00001d000020	0.9
Zm00001d038746	regulates	Zm00001d017622	0.9
Zm00001d038746	regulates	Zm00001d021450	0.9
Zm00001d038746	regulates	Zm00001d027401	0.9
Zm00001d038746	regulates	Zm00001d033347	0.9
Zm00001d038746	regulates	Zm00001d052475	0.9
Zm00001d039437	inhibits	Zm00001d006159	0.9
Zm00001d039437	inhibits	Zm00001d023492	0.9
Zm00001d042665	inhibits	Zm00001d009877	0.9
Zm00001d047334	regulates	Zm00001d026156	0.9
Zm00001d049295	inhibits	Zm00001d023492	0.9
Zm00001d049295	regulates	Zm00001d030930	0.9
Zm00001d051458	activates	Zm00001d002564	0.9
Zm00001d051458	activates	Zm00001d034124	0.9
Zm00001d051458	inhibits	Zm00001d008573	0.9
Zm00001d051458	inhibits	Zm00001d013223	0.9
Zm00001d052847	activates	Zm00001d039280	0.9
Zm00001d052847	regulates	Zm00001d005951	0.9
Zm00001d052847	regulates	Zm00001d044033	0.9
Zm00001d053220	regulates	Zm00001d022415	0.9
Zm00001d053988	inhibits	Zm00001d023492	0.9
Zm00001d002654	inhibits	Zm00001d023492	0.8
Zm00001d003601	inhibits	Zm00001d023492	0.8
Zm00001d003601	regulates	Zm00001d006037	0.8
Zm00001d005888	regulates	Zm00001d007228	0.8
Zm00001d005951	inhibits	Zm00001d014865	0.8
Zm00001d005951	regulates	Zm00001d006037	0.8
Zm00001d006701	activates	Zm00001d006037	0.8
Zm00001d006701	regulates	Zm00001d014865	0.8
Zm00001d006701	regulates	Zm00001d042066	0.8
Zm00001d007329	regulates	Zm00001d010175	0.8
Zm00001d008176	inhibits	Zm00001d009877	0.8
Zm00001d010175	inhibits	Zm00001d017907	0.8
Zm00001d011223	inhibits	Zm00001d026677	0.8
Zm00001d011223	inhibits	Zm00001d033383	0.8
Zm00001d011639	regulates	Zm00001d021450	0.8
Zm00001d012255	activates	Zm00001d003867	0.8
Zm00001d012255	activates	Zm00001d026351	0.8
Zm00001d012255	regulates	Zm00001d021666	0.8
Zm00001d012527	activates	Zm00001d021246	0.8
Zm00001d012527	regulates	Zm00001d010523	0.8
Zm00001d012527	regulates	Zm00001d035907	0.8
Zm00001d012527	regulates	Zm00001d047581	0.8
Zm00001d020492	inhibits	Zm00001d043174	0.8
Zm00001d020492	regulates	Zm00001d012101	0.8
Zm00001d020495	inhibits	Zm00001d026156	0.8
Zm00001d020495	regulates	Zm00001d002564	0.8
Zm00001d020495	regulates	Zm00001d005089	0.8
Zm00001d020495	regulates	Zm00001d013223	0.8
Zm00001d020495	regulates	Zm00001d048957	0.8
Zm00001d020714	inhibits	Zm00001d046454	0.8
Zm00001d020714	inhibits	Zm00001d051502	0.8
Zm00001d020714	regulates	Zm00001d002564	0.8
Zm00001d020714	regulates	Zm00001d005823	0.8
Zm00001d020714	regulates	Zm00001d007228	0.8
Zm00001d021403	inhibits	Zm00001d034629	0.8
Zm00001d022440	regulates	Zm00001d044033	0.8
Zm00001d023615	inhibits	Zm00001d005089	0.8
Zm00001d023615	inhibits	Zm00001d045589	0.8
Zm00001d025957	inhibits	Zm00001d026156	0.8
Zm00001d026351	regulates	Zm00001d010523	0.8
Zm00001d027292	activates	Zm00001d006037	0.8
Zm00001d027991	regulates	Zm00001d006866	0.8
Zm00001d028721	activates	Zm00001d010115	0.8
Zm00001d028721	inhibits	Zm00001d008573	0.8
Zm00001d028721	inhibits	Zm00001d030623	0.8
Zm00001d028721	regulates	Zm00001d008975	0.8
Zm00001d028721	regulates	Zm00001d012446	0.8
Zm00001d030644	regulates	Zm00001d012446	0.8
Zm00001d030644	regulates	Zm00001d039880	0.8
Zm00001d030644	regulates	Zm00001d048944	0.8
Zm00001d034629	activates	Zm00001d019899	0.8
Zm00001d038527	regulates	Zm00001d007417	0.8
Zm00001d038527	regulates	Zm00001d020783	0.8
Zm00001d038746	inhibits	Zm00001d007228	0.8
Zm00001d039437	regulates	Zm00001d006037	0.8
Zm00001d041580	activates	Zm00001d002564	0.8
Zm00001d041580	activates	Zm00001d005823	0.8
Zm00001d041580	regulates	Zm00001d046454	0.8
Zm00001d045026	regulates	Zm00001d042066	0.8
Zm00001d047334	inhibits	Zm00001d007228	0.8
Zm00001d047334	inhibits	Zm00001d009877	0.8
Zm00001d047334	inhibits	Zm00001d019177	0.8
Zm00001d047334	inhibits	Zm00001d047640	0.8
Zm00001d047334	regulates	Zm00001d021450	0.8
Zm00001d049295	regulates	Zm00001d027667	0.8
Zm00001d051458	activates	Zm00001d005823	0.8
Zm00001d051458	inhibits	Zm00001d047640	0.8
Zm00001d051458	inhibits	Zm00001d051554	0.8
Zm00001d051458	regulates	Zm00001d051502	0.8
Zm00001d052847	inhibits	Zm00001d015025	0.8
Zm00001d053988	inhibits	Zm00001d014865	0.8
Zm00001d002654	activates	Zm00001d044008	0.7
Zm00001d002654	regulates	Zm00001d006037	0.7
Zm00001d002654	regulates	Zm00001d027667	0.7
Zm00001d003601	inhibits	Zm00001d012141	0.7
Zm00001d003601	regulates	Zm00001d027667	0.7
Zm00001d003601	regulates	Zm00001d030930	0.7
Zm00001d005888	inhibits	Zm00001d000020	0.7
Zm00001d005888	inhibits	Zm00001d027401	0.7
Zm00001d006701	regulates	Zm00001d024143	0.7
Zm00001d010175	inhibits	Zm00001d005733	0.7
Zm00001d010175	regulates	Zm00001d044798	0.7
Zm00001d011223	regulates	Zm00001d033799	0.7
Zm00001d012255	activates	Zm00001d047581	0.7
Zm00001d012255	inhibits	Zm00001d040028	0.7
Zm00001d012255	regulates	Zm00001d043723	0.7
Zm00001d018421	regulates	Zm00001d021450	0.7
Zm00001d018421	regulates	Zm00001d051429	0.7
Zm00001d020492	activates	Zm00001d023492	0.7
Zm00001d020492	inhibits	Zm00001d046454	0.7
Zm00001d020492	regulates	Zm00001d003023	0.7
Zm00001d020492	regulates	Zm00001d005733	0.7
Zm00001d020492	regulates	Zm00001d030930	0.7
Zm00001d020492	regulates	Zm00001d041663	0.7
Zm00001d020495	regulates	Zm00001d005823	0.7
Zm00001d020714	regulates	Zm00001d012101	0.7
Zm00001d020714	regulates	Zm00001d034124	0.7
Zm00001d021403	inhibits	Zm00001d033383	0.7
Zm00001d023615	activates	Zm00001d012101	0.7
Zm00001d023615	activates	Zm00001d034124	0.7
Zm00001d023615	inhibits	Zm00001d007228	0.7
Zm00001d023615	inhibits	Zm00001d013223	0.7
Zm00001d023615	regulates	Zm00001d027401	0.7
Zm00001d023615	regulates	Zm00001d053648	0.7
Zm00001d025957	regulates	Zm00001d002035	0.7
Zm00001d026536	regulates	Zm00001d023922	0.7
Zm00001d027991	regulates	Zm00001d002035	0.7
Zm00001d030644	activates	Zm00001d034124	0.7
Zm00001d030644	regulates	Zm00001d044277	0.7
Zm00001d037749	activates	Zm00001d034978	0.7
Zm00001d037749	regulates	Zm00001d009877	0.7
Zm00001d038527	regulates	Zm00001d014865	0.7
Zm00001d038527	regulates	Zm00001d025629	0.7
Zm00001d039437	activates	Zm00001d020783	0.7
Zm00001d039437	inhibits	Zm00001d012141	0.7
Zm00001d039437	inhibits	Zm00001d033383	0.7
Zm00001d040464	regulates	Zm00001d012197	0.7
Zm00001d041580	activates	Zm00001d012101	0.7
Zm00001d041580	activates	Zm00001d034124	0.7
Zm00001d049295	inhibits	Zm00001d012141	0.7
Zm00001d049295	inhibits	Zm00001d014865	0.7
Zm00001d049295	inhibits	Zm00001d018838	0.7
Zm00001d049295	inhibits	Zm00001d024143	0.7
Zm00001d049295	regulates	Zm00001d006037	0.7
Zm00001d051458	activates	Zm00001d003023	0.7
Zm00001d052847	inhibits	Zm00001d007776	0.7
Zm00001d053988	inhibits	Zm00001d018838	0.7
Zm00001d053988	regulates	Zm00001d006037	0.7
Zm00001d053988	regulates	Zm00001d033799	0.7
Zm00001d002654	inhibits	Zm00001d014865	0.6
Zm00001d003601	activates	Zm00001d042066	0.6
Zm00001d003657	inhibits	Zm00001d009877	0.6
Zm00001d004102	inhibits	Zm00001d007776	0.6
Zm00001d005888	inhibits	Zm00001d033347	0.6
Zm00001d005951	activates	Zm00001d042066	0.6
Zm00001d005951	inhibits	Zm00001d012141	0.6
Zm00001d006701	activates	Zm00001d027667	0.6
Zm00001d007329	inhibits	Zm00001d016165	0.6
Zm00001d007329	regulates	Zm00001d028472	0.6
Zm00001d008176	inhibits	Zm00001d016165	0.6
Zm00001d008176	regulates	Zm00001d028472	0.6
Zm00001d010175	activates	Zm00001d051779	0.6
Zm00001d010175	inhibits	Zm00001d019899	0.6
Zm00001d010175	regulates	Zm00001d038097	0.6
Zm00001d011223	inhibits	Zm00001d034629	0.6
Zm00001d011223	regulates	Zm00001d019899	0.6
Zm00001d011639	inhibits	Zm00001d009877	0.6
Zm00001d012255	activates	Zm00001d035907	0.6
Zm00001d012255	activates	Zm00001d045574	0.6
Zm00001d012255	regulates	Zm00001d002035	0.6
Zm00001d012255	regulates	Zm00001d032238	0.6
Zm00001d015468	activates	Zm00001d042066	0.6
Zm00001d018421	inhibits	Zm00001d019177	0.6
Zm00001d018421	inhibits	Zm00001d043723	0.6
Zm00001d018421	regulates	Zm00001d010175	0.6
Zm00001d020492	activates	Zm00001d025629	0.6
Zm00001d020492	activates	Zm00001d042438	0.6
Zm00001d020492	inhibits	Zm00001d022415	0.6
Zm00001d020492	regulates	Zm00001d033853	0.6
Zm00001d020492	regulates	Zm00001d038229	0.6
Zm00001d020495	regulates	Zm00001d033853	0.6
Zm00001d020495	regulates	Zm00001d048158	0.6
Zm00001d020714	activates	Zm00001d021450	0.6
Zm00001d020714	inhibits	Zm00001d024939	0.6
Zm00001d020714	regulates	Zm00001d033924	0.6
Zm00001d020714	regulates	Zm00001d048957	0.6
Zm00001d021403	inhibits	Zm00001d028185	0.6
Zm00001d021403	inhibits	Zm00001d034721	0.6
Zm00001d021403	regulates	Zm00001d019899	0.6
Zm00001d021403	regulates	Zm00001d033799	0.6
Zm00001d022440	inhibits	Zm00001d029745	0.6
Zm00001d023615	activates	Zm00001d048957	0.6
Zm00001d025957	inhibits	Zm00001d040028	0.6
Zm00001d026536	regulates	Zm00001d031778	0.6
Zm00001d027991	activates	Zm00001d051429	0.6
Zm00001d034629	activates	Zm00001d025923	0.6
Zm00001d034629	activates	Zm00001d045145	0.6
Zm00001d034629	activates	Zm00001d051556	0.6
Zm00001d034629	regulates	Zm00001d006159	0.6
Zm00001d034629	regulates	Zm00001d053782	0.6
Zm00001d035512	activates	Zm00001d024852	0.6
Zm00001d037749	activates	Zm00001d028472	0.6
Zm00001d037749	regulates	Zm00001d019177	0.6
Zm00001d039437	inhibits	Zm00001d014865	0.6
Zm00001d040464	regulates	Zm00001d044008	0.6
Zm00001d041580	regulates	Zm00001d024939	0.6
Zm00001d041580	regulates	Zm00001d051502	0.6
Zm00001d047334	inhibits	Zm00001d030623	0.6
Zm00001d049295	inhibits	Zm00001d044798	0.6
Zm00001d049295	regulates	Zm00001d045927	0.6
Zm00001d051458	activates	Zm00001d020492	0.6
Zm00001d051458	regulates	Zm00001d026156	0.6
Zm00001d051458	regulates	Zm00001d048944	0.6
Zm00001d053988	regulates	Zm00001d027667	0.6
Zm00001d002654	inhibits	Zm00001d012141	0.5
Zm00001d002654	inhibits	Zm00001d028219	0.5
Zm00001d002654	inhibits	Zm00001d044798	0.5
Zm00001d002654	regulates	Zm00001d023922	0.5
Zm00001d002654	regulates	Zm00001d045927	0.5
Zm00001d003162	activates	Zm00001d024852	0.5
Zm00001d003601	inhibits	Zm00001d024143	0.5
Zm00001d003657	inhibits	Zm00001d019177	0.5
Zm00001d003657	regulates	Zm00001d028472	0.5
Zm00001d003657	regulates	Zm00001d034978	0.5
Zm00001d005888	inhibits	Zm00001d002690	0.5
Zm00001d005888	regulates	Zm00001d002035	0.5
Zm00001d006701	regulates	Zm00001d012141	0.5
Zm00001d007329	regulates	Zm00001d034978	0.5
Zm00001d010175	inhibits	Zm00001d053675	0.5
Zm00001d010175	regulates	Zm00001d026351	0.5
Zm00001d011639	regulates	Zm00001d035907	0.5
Zm00001d011639	regulates	Zm00001d045574	0.5
Zm00001d011639	regulates	Zm00001d051429	0.5
Zm00001d012527	regulates	Zm00001d029589	0.5
Zm00001d020495	inhibits	Zm00001d024939	0.5
Zm00001d020495	regulates	Zm00001d012101	0.5
Zm00001d020714	regulates	Zm00001d020492	0.5
Zm00001d023615	activates	Zm00001d045311	0.5
Zm00001d023615	regulates	Zm00001d033347	0.5
Zm00001d025957	activates	Zm00001d048944	0.5
Zm00001d026536	activates	Zm00001d042066	0.5
Zm00001d026536	activates	Zm00001d051081	0.5
Zm00001d026536	regulates	Zm00001d045927	0.5
Zm00001d027292	regulates	Zm00001d007417	0.5
Zm00001d027292	regulates	Zm00001d026677	0.5
Zm00001d027991	activates	Zm00001d021450	0.5
Zm00001d028721	regulates	Zm00001d043174	0.5
Zm00001d030644	inhibits	Zm00001d008573	0.5
Zm00001d030644	inhibits	Zm00001d051554	0.5
Zm00001d038527	activates	Zm00001d030930	0.5
Zm00001d038527	regulates	Zm00001d026677	0.5
Zm00001d038527	regulates	Zm00001d034629	0.5
Zm00001d039437	activates	Zm00001d042066	0.5
Zm00001d039437	inhibits	Zm00001d028219	0.5
Zm00001d039437	regulates	Zm00001d030930	0.5
Zm00001d040464	inhibits	Zm00001d023922	0.5
Zm00001d041580	activates	Zm00001d048957	0.5
Zm00001d041580	regulates	Zm00001d051458	0.5
Zm00001d042363	activates	Zm00001d028560	0.5
Zm00001d042363	regulates	Zm00001d012197	0.5
Zm00001d042665	activates	Zm00001d029383	0.5
Zm00001d042665	regulates	Zm00001d028472	0.5
Zm00001d042665	regulates	Zm00001d034978	0.5
Zm00001d049295	activates	Zm00001d012197	0.5
Zm00001d049295	activates	Zm00001d051081	0.5
Zm00001d049295	regulates	Zm00001d023922	0.5
Zm00001d049295	regulates	Zm00001d031778	0.5
Zm00001d053988	inhibits	Zm00001d033383	0.5
Zm00001d002654	activates	Zm00001d032855	0.4
Zm00001d002654	activates	Zm00001d049208	0.4
Zm00001d002654	regulates	Zm00001d033799	0.4
Zm00001d003601	regulates	Zm00001d003800	0.4
Zm00001d003657	regulates	Zm00001d029589	0.4
Zm00001d004102	inhibits	Zm00001d029745	0.4
Zm00001d004102	regulates	Zm00001d028560	0.4
Zm00001d005951	inhibits	Zm00001d006159	0.4
Zm00001d005951	inhibits	Zm00001d024143	0.4
Zm00001d006701	regulates	Zm00001d018838	0.4
Zm00001d007329	inhibits	Zm00001d009877	0.4
Zm00001d007329	inhibits	Zm00001d019177	0.4
Zm00001d007329	regulates	Zm00001d029589	0.4
Zm00001d008176	inhibits	Zm00001d019177	0.4
Zm00001d010175	regulates	Zm00001d026677	0.4
Zm00001d011639	inhibits	Zm00001d043723	0.4
Zm00001d012255	regulates	Zm00001d006866	0.4
Zm00001d012527	inhibits	Zm00001d043723	0.4
Zm00001d012527	regulates	Zm00001d045574	0.4
Zm00001d018421	activates	Zm00001d002614	0.4
Zm00001d018421	inhibits	Zm00001d009877	0.4
Zm00001d018421	regulates	Zm00001d045574	0.4
Zm00001d020492	inhibits	Zm00001d020638	0.4
Zm00001d020492	regulates	Zm00001d048158	0.4
Zm00001d020495	inhibits	Zm00001d051458	0.4
Zm00001d020495	regulates	Zm00001d003023	0.4
Zm00001d020495	regulates	Zm00001d030623	0.4
Zm00001d020714	inhibits	Zm00001d027401	0.4
Zm00001d020714	regulates	Zm00001d013223	0.4
Zm00001d021403	regulates	Zm00001d025923	0.4
Zm00001d023615	inhibits	Zm00001d048158	0.4
Zm00001d023615	regulates	Zm00001d051429	0.4
Zm00001d025957	regulates	Zm00001d028572	0.4
Zm00001d026536	activates	Zm00001d027982	0.4
Zm00001d026536	regulates	Zm00001d021168	0.4
Zm00001d027292	activates	Zm00001d003800	0.4
Zm00001d027292	activates	Zm00001d040842	0.4
Zm00001d027991	activates	Zm00001d035907	0.4
Zm00001d027991	regulates	Zm00001d007228	0.4
Zm00001d027991	regulates	Zm00001d043723	0.4
Zm00001d028721	activates	Zm00001d048957	0.4
Zm00001d028721	regulates	Zm00001d028472	0.4
Zm00001d028721	regulates	Zm00001d048944	0.4
Zm00001d029587	regulates	Zm00001d029589	0.4
Zm00001d030644	activates	Zm00001d048957	0.4
Zm00001d030644	regulates	Zm00001d028472	0.4
Zm00001d034629	inhibits	Zm00001d041669	0.4
Zm00001d034629	regulates	Zm00001d044798	0.4
Zm00001d037749	regulates	Zm00001d013223	0.4
Zm00001d037749	regulates	Zm00001d048957	0.4
Zm00001d038527	activates	Zm00001d025923	0.4
Zm00001d038746	inhibits	Zm00001d040582	0.4
Zm00001d039437	regulates	Zm00001d003800	0.4
Zm00001d040464	regulates	Zm00001d051081	0.4
Zm00001d049295	activates	Zm00001d042066	0.4
Zm00001d049295	activates	Zm00001d044008	0.4
Zm00001d049295	activates	Zm00001d049208	0.4
Zm00001d051458	activates	Zm00001d012101	0.4
Zm00001d051458	activates	Zm00001d038229	0.4
Zm00001d051458	regulates	Zm00001d009653	0.4
Zm00001d051458	regulates	Zm00001d029416	0.4

## Sheet: H95Rp1-D_24hpi
Source	Interaction	Target	Width
Zm00001d002143	activates	Zm00001d015670	1
Zm00001d002143	inhibits	Zm00001d009028	1
Zm00001d002143	inhibits	Zm00001d019177	1
Zm00001d002143	inhibits	Zm00001d040202	1
Zm00001d002143	inhibits	Zm00001d043621	1
Zm00001d002143	inhibits	Zm00001d053622	1
Zm00001d002143	regulates	Zm00001d000316	1
Zm00001d002143	regulates	Zm00001d002130	1
Zm00001d002143	regulates	Zm00001d004894	1
Zm00001d002143	regulates	Zm00001d011242	1
Zm00001d002143	regulates	Zm00001d012420	1
Zm00001d002143	regulates	Zm00001d026426	1
Zm00001d002143	regulates	Zm00001d031253	1
Zm00001d002143	regulates	Zm00001d031769	1
Zm00001d002143	regulates	Zm00001d042471	1
Zm00001d002143	regulates	Zm00001d043056	1
Zm00001d002143	regulates	Zm00001d049362	1
Zm00001d002654	activates	GRMZM5G853305	1
Zm00001d002654	activates	Zm00001d013530	1
Zm00001d002654	activates	Zm00001d049732	1
Zm00001d002654	inhibits	GRMZM5G808402	1
Zm00001d002654	inhibits	Zm00001d004348	1
Zm00001d002654	inhibits	Zm00001d019137	1
Zm00001d002654	inhibits	Zm00001d028282	1
Zm00001d002654	regulates	GRMZM5G856777	1
Zm00001d002654	regulates	Zm00001d019605	1
Zm00001d002654	regulates	Zm00001d031940	1
Zm00001d008612	activates	GRMZM5G856777	1
Zm00001d008612	activates	Zm00001d003280	1
Zm00001d008612	activates	Zm00001d003848	1
Zm00001d008612	activates	Zm00001d021186	1
Zm00001d008612	activates	Zm00001d031922	1
Zm00001d008612	inhibits	Zm00001d002018	1
Zm00001d008612	inhibits	Zm00001d003277	1
Zm00001d008612	inhibits	Zm00001d009594	1
Zm00001d008612	inhibits	Zm00001d016396	1
Zm00001d008612	inhibits	Zm00001d042848	1
Zm00001d008612	regulates	GRMZM5G808402	1
Zm00001d008612	regulates	GRMZM5G831540	1
Zm00001d008612	regulates	GRMZM5G853305	1
Zm00001d008612	regulates	Zm00001d002016	1
Zm00001d008612	regulates	Zm00001d003365	1
Zm00001d008612	regulates	Zm00001d003796	1
Zm00001d008612	regulates	Zm00001d004348	1
Zm00001d008612	regulates	Zm00001d020492	1
Zm00001d008612	regulates	Zm00001d021770	1
Zm00001d008612	regulates	Zm00001d026070	1
Zm00001d008612	regulates	Zm00001d029087	1
Zm00001d008612	regulates	Zm00001d029091	1
Zm00001d008612	regulates	Zm00001d029794	1
Zm00001d008853	activates	Zm00001d000316	1
Zm00001d008853	activates	Zm00001d002130	1
Zm00001d008853	activates	Zm00001d012717	1
Zm00001d008853	activates	Zm00001d026426	1
Zm00001d008853	activates	Zm00001d029356	1
Zm00001d008853	activates	Zm00001d031253	1
Zm00001d008853	activates	Zm00001d031769	1
Zm00001d008853	activates	Zm00001d044235	1
Zm00001d008853	inhibits	Zm00001d004894	1
Zm00001d008853	inhibits	Zm00001d008826	1
Zm00001d008853	inhibits	Zm00001d012420	1
Zm00001d008853	inhibits	Zm00001d042471	1
Zm00001d008853	regulates	Zm00001d009028	1
Zm00001d008853	regulates	Zm00001d019177	1
Zm00001d008853	regulates	Zm00001d029170	1
Zm00001d008853	regulates	Zm00001d040202	1
Zm00001d008853	regulates	Zm00001d043621	1
Zm00001d010232	activates	Zm00001d009599	1
Zm00001d010232	activates	Zm00001d039715	1
Zm00001d010232	activates	Zm00001d051976	1
Zm00001d010232	inhibits	Zm00001d011183	1
Zm00001d010232	inhibits	Zm00001d014614	1
Zm00001d010232	inhibits	Zm00001d037205	1
Zm00001d010232	inhibits	Zm00001d040202	1
Zm00001d010232	inhibits	Zm00001d043621	1
Zm00001d010232	inhibits	Zm00001d048424	1
Zm00001d010232	regulates	Zm00001d006597	1
Zm00001d010232	regulates	Zm00001d007445	1
Zm00001d010232	regulates	Zm00001d009600	1
Zm00001d010232	regulates	Zm00001d012420	1
Zm00001d010232	regulates	Zm00001d018571	1
Zm00001d010232	regulates	Zm00001d018704	1
Zm00001d010232	regulates	Zm00001d021634	1
Zm00001d010232	regulates	Zm00001d026426	1
Zm00001d010232	regulates	Zm00001d028371	1
Zm00001d010232	regulates	Zm00001d031769	1
Zm00001d010232	regulates	Zm00001d041365	1
Zm00001d010232	regulates	Zm00001d049362	1
Zm00001d010634	activates	Zm00001d009594	1
Zm00001d010634	inhibits	GRMZM5G856777	1
Zm00001d010634	regulates	GRMZM5G808402	1
Zm00001d010634	regulates	GRMZM5G831540	1
Zm00001d010634	regulates	GRMZM5G853305	1
Zm00001d010634	regulates	Zm00001d004348	1
Zm00001d010634	regulates	Zm00001d021770	1
Zm00001d010751	activates	GRMZM5G853305	1
Zm00001d010751	activates	Zm00001d026426	1
Zm00001d010751	activates	Zm00001d043056	1
Zm00001d010751	activates	Zm00001d049732	1
Zm00001d010751	inhibits	GRMZM5G808402	1
Zm00001d010751	inhibits	Zm00001d004348	1
Zm00001d010751	inhibits	Zm00001d012420	1
Zm00001d010751	inhibits	Zm00001d018229	1
Zm00001d010751	inhibits	Zm00001d021770	1
Zm00001d010751	inhibits	Zm00001d028282	1
Zm00001d010751	inhibits	Zm00001d049362	1
Zm00001d010751	regulates	Zm00001d000270	1
Zm00001d010751	regulates	Zm00001d002408	1
Zm00001d010751	regulates	Zm00001d008856	1
Zm00001d010751	regulates	Zm00001d015912	1
Zm00001d010751	regulates	Zm00001d019605	1
Zm00001d010751	regulates	Zm00001d049110	1
Zm00001d010812	activates	Zm00001d003280	1
Zm00001d010812	activates	Zm00001d009028	1
Zm00001d010812	activates	Zm00001d014614	1
Zm00001d010812	activates	Zm00001d015912	1
Zm00001d010812	activates	Zm00001d019177	1
Zm00001d010812	activates	Zm00001d021186	1
Zm00001d010812	activates	Zm00001d037205	1
Zm00001d010812	activates	Zm00001d048424	1
Zm00001d010812	inhibits	Zm00001d002018	1
Zm00001d010812	inhibits	Zm00001d003277	1
Zm00001d010812	inhibits	Zm00001d016396	1
Zm00001d010812	inhibits	Zm00001d019934	1
Zm00001d010812	inhibits	Zm00001d036364	1
Zm00001d010812	inhibits	Zm00001d037547	1
Zm00001d010812	inhibits	Zm00001d039715	1
Zm00001d010812	inhibits	Zm00001d042848	1
Zm00001d010812	inhibits	Zm00001d051976	1
Zm00001d010812	regulates	Zm00001d000316	1
Zm00001d010812	regulates	Zm00001d002014	1
Zm00001d010812	regulates	Zm00001d002016	1
Zm00001d010812	regulates	Zm00001d003365	1
Zm00001d010812	regulates	Zm00001d003796	1
Zm00001d010812	regulates	Zm00001d004894	1
Zm00001d010812	regulates	Zm00001d006597	1
Zm00001d010812	regulates	Zm00001d007445	1
Zm00001d010812	regulates	Zm00001d008826	1
Zm00001d010812	regulates	Zm00001d012420	1
Zm00001d010812	regulates	Zm00001d020492	1
Zm00001d010812	regulates	Zm00001d021634	1
Zm00001d010812	regulates	Zm00001d026070	1
Zm00001d010812	regulates	Zm00001d026426	1
Zm00001d010812	regulates	Zm00001d028371	1
Zm00001d010812	regulates	Zm00001d029087	1
Zm00001d010812	regulates	Zm00001d029091	1
Zm00001d010812	regulates	Zm00001d029794	1
Zm00001d010812	regulates	Zm00001d031253	1
Zm00001d010812	regulates	Zm00001d041365	1
Zm00001d012337	activates	Zm00001d019137	1
Zm00001d012337	activates	Zm00001d028282	1
Zm00001d012337	inhibits	Zm00001d013530	1
Zm00001d012337	inhibits	Zm00001d049111	1
Zm00001d012337	inhibits	Zm00001d049732	1
Zm00001d012337	regulates	Zm00001d019605	1
Zm00001d012337	regulates	Zm00001d031940	1
Zm00001d017176	activates	Zm00001d003280	1
Zm00001d017176	activates	Zm00001d031922	1
Zm00001d017176	inhibits	Zm00001d002018	1
Zm00001d017176	inhibits	Zm00001d003277	1
Zm00001d017176	inhibits	Zm00001d016396	1
Zm00001d017176	inhibits	Zm00001d042848	1
Zm00001d017176	inhibits	Zm00001d051088	1
Zm00001d017176	regulates	Zm00001d002016	1
Zm00001d017176	regulates	Zm00001d003365	1
Zm00001d017176	regulates	Zm00001d003796	1
Zm00001d017176	regulates	Zm00001d020492	1
Zm00001d017176	regulates	Zm00001d026070	1
Zm00001d017176	regulates	Zm00001d029087	1
Zm00001d017176	regulates	Zm00001d029091	1
Zm00001d018571	activates	Zm00001d003277	1
Zm00001d018571	activates	Zm00001d016396	1
Zm00001d018571	activates	Zm00001d042848	1
Zm00001d018571	inhibits	Zm00001d003280	1
Zm00001d018571	inhibits	Zm00001d015912	1
Zm00001d018571	inhibits	Zm00001d031922	1
Zm00001d018571	regulates	Zm00001d002016	1
Zm00001d018571	regulates	Zm00001d003365	1
Zm00001d018571	regulates	Zm00001d018229	1
Zm00001d018571	regulates	Zm00001d026070	1
Zm00001d018571	regulates	Zm00001d029087	1
Zm00001d018571	regulates	Zm00001d029091	1
Zm00001d019734	activates	Zm00001d000316	1
Zm00001d019734	activates	Zm00001d007445	1
Zm00001d019734	activates	Zm00001d026426	1
Zm00001d019734	activates	Zm00001d028371	1
Zm00001d019734	activates	Zm00001d031253	1
Zm00001d019734	activates	Zm00001d031769	1
Zm00001d019734	activates	Zm00001d043056	1
Zm00001d019734	inhibits	Zm00001d004894	1
Zm00001d019734	inhibits	Zm00001d006597	1
Zm00001d019734	inhibits	Zm00001d011242	1
Zm00001d019734	inhibits	Zm00001d012420	1
Zm00001d019734	inhibits	Zm00001d021634	1
Zm00001d019734	inhibits	Zm00001d041365	1
Zm00001d019734	inhibits	Zm00001d049362	1
Zm00001d019734	regulates	Zm00001d009028	1
Zm00001d019734	regulates	Zm00001d011183	1
Zm00001d019734	regulates	Zm00001d014614	1
Zm00001d019734	regulates	Zm00001d015670	1
Zm00001d019734	regulates	Zm00001d019177	1
Zm00001d019734	regulates	Zm00001d037205	1
Zm00001d019734	regulates	Zm00001d039715	1
Zm00001d019734	regulates	Zm00001d040202	1
Zm00001d019734	regulates	Zm00001d043621	1
Zm00001d019734	regulates	Zm00001d048424	1
Zm00001d019734	regulates	Zm00001d051976	1
Zm00001d020492	activates	Zm00001d002018	1
Zm00001d020492	activates	Zm00001d003277	1
Zm00001d020492	activates	Zm00001d008856	1
Zm00001d020492	activates	Zm00001d009594	1
Zm00001d020492	activates	Zm00001d016396	1
Zm00001d020492	activates	Zm00001d019934	1
Zm00001d020492	activates	Zm00001d023317	1
Zm00001d020492	activates	Zm00001d031381	1
Zm00001d020492	activates	Zm00001d036364	1
Zm00001d020492	activates	Zm00001d037547	1
Zm00001d020492	activates	Zm00001d038484	1
Zm00001d020492	activates	Zm00001d042848	1
Zm00001d020492	inhibits	Zm00001d000270	1
Zm00001d020492	inhibits	Zm00001d003280	1
Zm00001d020492	inhibits	Zm00001d019605	1
Zm00001d020492	inhibits	Zm00001d021186	1
Zm00001d020492	inhibits	Zm00001d031940	1
Zm00001d020492	inhibits	Zm00001d041922	1
Zm00001d020492	regulates	GRMZM5G808402	1
Zm00001d020492	regulates	GRMZM5G853305	1
Zm00001d020492	regulates	Zm00001d002014	1
Zm00001d020492	regulates	Zm00001d002016	1
Zm00001d020492	regulates	Zm00001d003365	1
Zm00001d020492	regulates	Zm00001d003796	1
Zm00001d020492	regulates	Zm00001d004348	1
Zm00001d020492	regulates	Zm00001d013530	1
Zm00001d020492	regulates	Zm00001d019137	1
Zm00001d020492	regulates	Zm00001d021770	1
Zm00001d020492	regulates	Zm00001d026070	1
Zm00001d020492	regulates	Zm00001d026426	1
Zm00001d020492	regulates	Zm00001d028282	1
Zm00001d020492	regulates	Zm00001d029087	1
Zm00001d020492	regulates	Zm00001d029091	1
Zm00001d020492	regulates	Zm00001d029794	1
Zm00001d020492	regulates	Zm00001d049732	1
Zm00001d027924	activates	GRMZM5G853305	1
Zm00001d027924	activates	Zm00001d002130	1
Zm00001d027924	activates	Zm00001d026426	1
Zm00001d027924	activates	Zm00001d031769	1
Zm00001d027924	activates	Zm00001d043056	1
Zm00001d027924	inhibits	GRMZM5G808402	1
Zm00001d027924	inhibits	Zm00001d004348	1
Zm00001d027924	inhibits	Zm00001d012420	1
Zm00001d027924	inhibits	Zm00001d021770	1
Zm00001d027924	inhibits	Zm00001d042471	1
Zm00001d027924	inhibits	Zm00001d049362	1
Zm00001d027924	regulates	Zm00001d000270	1
Zm00001d027924	regulates	Zm00001d002408	1
Zm00001d027924	regulates	Zm00001d008856	1
Zm00001d027924	regulates	Zm00001d009594	1
Zm00001d027924	regulates	Zm00001d015670	1
Zm00001d027924	regulates	Zm00001d029170	1
Zm00001d027924	regulates	Zm00001d040202	1
Zm00001d027924	regulates	Zm00001d043621	1
Zm00001d027924	regulates	Zm00001d053622	1
Zm00001d032024	activates	Zm00001d019137	1
Zm00001d032024	activates	Zm00001d028282	1
Zm00001d032024	inhibits	Zm00001d013530	1
Zm00001d032024	inhibits	Zm00001d049111	1
Zm00001d032024	inhibits	Zm00001d049732	1
Zm00001d032024	regulates	Zm00001d019605	1
Zm00001d032024	regulates	Zm00001d031940	1
Zm00001d036364	activates	Zm00001d002014	1
Zm00001d036364	activates	Zm00001d004894	1
Zm00001d036364	activates	Zm00001d008826	1
Zm00001d036364	activates	Zm00001d012420	1
Zm00001d036364	activates	Zm00001d021634	1
Zm00001d036364	activates	Zm00001d026070	1
Zm00001d036364	activates	Zm00001d029087	1
Zm00001d036364	activates	Zm00001d029794	1
Zm00001d036364	inhibits	Zm00001d000316	1
Zm00001d036364	inhibits	Zm00001d002016	1
Zm00001d036364	inhibits	Zm00001d003365	1
Zm00001d036364	inhibits	Zm00001d003796	1
Zm00001d036364	inhibits	Zm00001d006587	1
Zm00001d036364	inhibits	Zm00001d007445	1
Zm00001d036364	inhibits	Zm00001d020492	1
Zm00001d036364	inhibits	Zm00001d026426	1
Zm00001d036364	inhibits	Zm00001d028371	1
Zm00001d036364	inhibits	Zm00001d029091	1
Zm00001d036364	inhibits	Zm00001d031253	1
Zm00001d036364	regulates	Zm00001d002018	1
Zm00001d036364	regulates	Zm00001d003277	1
Zm00001d036364	regulates	Zm00001d003280	1
Zm00001d036364	regulates	Zm00001d009028	1
Zm00001d036364	regulates	Zm00001d011183	1
Zm00001d036364	regulates	Zm00001d016396	1
Zm00001d036364	regulates	Zm00001d019177	1
Zm00001d036364	regulates	Zm00001d019934	1
Zm00001d036364	regulates	Zm00001d021186	1
Zm00001d036364	regulates	Zm00001d023317	1
Zm00001d036364	regulates	Zm00001d031381	1
Zm00001d036364	regulates	Zm00001d037205	1
Zm00001d036364	regulates	Zm00001d037547	1
Zm00001d036364	regulates	Zm00001d038484	1
Zm00001d036364	regulates	Zm00001d041922	1
Zm00001d036364	regulates	Zm00001d042848	1
Zm00001d037749	activates	Zm00001d015670	1
Zm00001d037749	activates	Zm00001d039715	1
Zm00001d037749	activates	Zm00001d051976	1
Zm00001d037749	inhibits	Zm00001d011183	1
Zm00001d037749	inhibits	Zm00001d014614	1
Zm00001d037749	inhibits	Zm00001d037205	1
Zm00001d037749	inhibits	Zm00001d040202	1
Zm00001d037749	inhibits	Zm00001d043621	1
Zm00001d037749	inhibits	Zm00001d048424	1
Zm00001d037749	regulates	Zm00001d007445	1
Zm00001d037749	regulates	Zm00001d012420	1
Zm00001d037749	regulates	Zm00001d018571	1
Zm00001d037749	regulates	Zm00001d021634	1
Zm00001d037749	regulates	Zm00001d026426	1
Zm00001d037749	regulates	Zm00001d028371	1
Zm00001d037749	regulates	Zm00001d031769	1
Zm00001d037749	regulates	Zm00001d041365	1
Zm00001d037749	regulates	Zm00001d049362	1
Zm00001d039459	activates	Zm00001d009028	1
Zm00001d039459	activates	Zm00001d011183	1
Zm00001d039459	activates	Zm00001d014614	1
Zm00001d039459	activates	Zm00001d019177	1
Zm00001d039459	activates	Zm00001d029170	1
Zm00001d039459	activates	Zm00001d037205	1
Zm00001d039459	activates	Zm00001d040202	1
Zm00001d039459	activates	Zm00001d043621	1
Zm00001d039459	activates	Zm00001d048424	1
Zm00001d039459	inhibits	Zm00001d039715	1
Zm00001d039459	inhibits	Zm00001d051976	1
Zm00001d039459	regulates	Zm00001d000316	1
Zm00001d039459	regulates	Zm00001d004894	1
Zm00001d039459	regulates	Zm00001d006597	1
Zm00001d039459	regulates	Zm00001d007445	1
Zm00001d039459	regulates	Zm00001d012420	1
Zm00001d039459	regulates	Zm00001d012717	1
Zm00001d039459	regulates	Zm00001d018571	1
Zm00001d039459	regulates	Zm00001d021634	1
Zm00001d039459	regulates	Zm00001d026426	1
Zm00001d039459	regulates	Zm00001d028371	1
Zm00001d039459	regulates	Zm00001d029356	1
Zm00001d039459	regulates	Zm00001d031253	1
Zm00001d039459	regulates	Zm00001d031769	1
Zm00001d039459	regulates	Zm00001d041365	1
Zm00001d039459	regulates	Zm00001d044235	1
Zm00001d039532	activates	Zm00001d004894	1
Zm00001d039532	activates	Zm00001d006597	1
Zm00001d039532	activates	Zm00001d011242	1
Zm00001d039532	activates	Zm00001d012420	1
Zm00001d039532	activates	Zm00001d021634	1
Zm00001d039532	activates	Zm00001d041365	1
Zm00001d039532	activates	Zm00001d049362	1
Zm00001d039532	inhibits	Zm00001d000316	1
Zm00001d039532	inhibits	Zm00001d007445	1
Zm00001d039532	inhibits	Zm00001d018571	1
Zm00001d039532	inhibits	Zm00001d026426	1
Zm00001d039532	inhibits	Zm00001d028371	1
Zm00001d039532	inhibits	Zm00001d031253	1
Zm00001d039532	inhibits	Zm00001d031769	1
Zm00001d039532	inhibits	Zm00001d043056	1
Zm00001d039532	regulates	Zm00001d009028	1
Zm00001d039532	regulates	Zm00001d011183	1
Zm00001d039532	regulates	Zm00001d014614	1
Zm00001d039532	regulates	Zm00001d015670	1
Zm00001d039532	regulates	Zm00001d019177	1
Zm00001d039532	regulates	Zm00001d037205	1
Zm00001d039532	regulates	Zm00001d039715	1
Zm00001d039532	regulates	Zm00001d040202	1
Zm00001d039532	regulates	Zm00001d043621	1
Zm00001d039532	regulates	Zm00001d048424	1
Zm00001d039532	regulates	Zm00001d051976	1
Zm00001d039989	activates	Zm00001d002016	1
Zm00001d039989	activates	Zm00001d003365	1
Zm00001d039989	activates	Zm00001d003796	1
Zm00001d039989	activates	Zm00001d020492	1
Zm00001d039989	activates	Zm00001d029091	1
Zm00001d039989	inhibits	Zm00001d018229	1
Zm00001d039989	inhibits	Zm00001d026070	1
Zm00001d039989	inhibits	Zm00001d029087	1
Zm00001d039989	regulates	Zm00001d002018	1
Zm00001d039989	regulates	Zm00001d003277	1
Zm00001d039989	regulates	Zm00001d003280	1
Zm00001d039989	regulates	Zm00001d016396	1
Zm00001d039989	regulates	Zm00001d031922	1
Zm00001d039989	regulates	Zm00001d042848	1
Zm00001d040621	activates	Zm00001d012717	1
Zm00001d040621	activates	Zm00001d013530	1
Zm00001d040621	activates	Zm00001d026426	1
Zm00001d040621	activates	Zm00001d029356	1
Zm00001d040621	activates	Zm00001d031769	1
Zm00001d040621	activates	Zm00001d044235	1
Zm00001d040621	activates	Zm00001d049732	1
Zm00001d040621	inhibits	Zm00001d009600	1
Zm00001d040621	inhibits	Zm00001d012420	1
Zm00001d040621	inhibits	Zm00001d018704	1
Zm00001d040621	inhibits	Zm00001d019137	1
Zm00001d040621	inhibits	Zm00001d028282	1
Zm00001d040621	regulates	Zm00001d009599	1
Zm00001d040621	regulates	Zm00001d019605	1
Zm00001d040621	regulates	Zm00001d031940	1
Zm00001d040621	regulates	Zm00001d040202	1
Zm00001d040621	regulates	Zm00001d043621	1
Zm00001d040621	regulates	Zm00001d049110	1
Zm00001d043491	activates	Zm00001d009600	1
Zm00001d043491	activates	Zm00001d012420	1
Zm00001d043491	activates	Zm00001d018704	1
Zm00001d043491	activates	Zm00001d021634	1
Zm00001d043491	activates	Zm00001d041365	1
Zm00001d043491	inhibits	Zm00001d012717	1
Zm00001d043491	inhibits	Zm00001d026426	1
Zm00001d043491	inhibits	Zm00001d028371	1
Zm00001d043491	inhibits	Zm00001d029356	1
Zm00001d043491	inhibits	Zm00001d031769	1
Zm00001d043491	inhibits	Zm00001d044235	1
Zm00001d043491	regulates	Zm00001d009599	1
Zm00001d043491	regulates	Zm00001d014614	1
Zm00001d043491	regulates	Zm00001d029170	1
Zm00001d043491	regulates	Zm00001d037205	1
Zm00001d043491	regulates	Zm00001d039715	1
Zm00001d043491	regulates	Zm00001d040202	1
Zm00001d043491	regulates	Zm00001d043621	1
Zm00001d044662	activates	Zm00001d009599	1
Zm00001d044662	activates	Zm00001d015670	1
Zm00001d044662	activates	Zm00001d049110	1
Zm00001d044662	inhibits	Zm00001d019605	1
Zm00001d044662	inhibits	Zm00001d031940	1
Zm00001d044662	inhibits	Zm00001d040202	1
Zm00001d044662	inhibits	Zm00001d043621	1
Zm00001d044662	regulates	Zm00001d009600	1
Zm00001d044662	regulates	Zm00001d012420	1
Zm00001d044662	regulates	Zm00001d013530	1
Zm00001d044662	regulates	Zm00001d018704	1
Zm00001d044662	regulates	Zm00001d019137	1
Zm00001d044662	regulates	Zm00001d026426	1
Zm00001d044662	regulates	Zm00001d028282	1
Zm00001d044662	regulates	Zm00001d031769	1
Zm00001d044662	regulates	Zm00001d049362	1
Zm00001d046354	inhibits	Zm00001d019605	1
Zm00001d046354	inhibits	Zm00001d031940	1
Zm00001d046354	regulates	Zm00001d013530	1
Zm00001d046354	regulates	Zm00001d019137	1
Zm00001d046354	regulates	Zm00001d028282	1
Zm00001d046354	regulates	Zm00001d049111	1
Zm00001d046354	regulates	Zm00001d049732	1
Zm00001d049443	activates	Zm00001d000270	1
Zm00001d049443	activates	Zm00001d002408	1
Zm00001d049443	inhibits	Zm00001d003800	1
Zm00001d049443	inhibits	Zm00001d008856	1
Zm00001d049443	regulates	GRMZM5G808402	1
Zm00001d049443	regulates	GRMZM5G853305	1
Zm00001d049443	regulates	Zm00001d021770	1
Zm00001d049443	regulates	Zm00001d044513	1
Zm00001d052038	activates	GRMZM5G808402	1
Zm00001d052038	activates	Zm00001d004348	1
Zm00001d052038	activates	Zm00001d021770	1
Zm00001d052038	inhibits	GRMZM5G831540	1
Zm00001d052038	inhibits	GRMZM5G853305	1
Zm00001d052038	regulates	GRMZM5G856777	1
Zm00001d052038	regulates	Zm00001d003848	1
Zm00001d052038	regulates	Zm00001d009594	1
Zm00001d053124	activates	Zm00001d015912	1
Zm00001d053124	regulates	Zm00001d018229	1
Zm00001d002654	regulates	Zm00001d000270	0.9
Zm00001d008612	inhibits	Zm00001d051088	0.9
Zm00001d010232	activates	Zm00001d015670	0.9
Zm00001d010634	inhibits	Zm00001d000270	0.9
Zm00001d010634	inhibits	Zm00001d002408	0.9
Zm00001d010751	activates	Zm00001d013530	0.9
Zm00001d010751	inhibits	Zm00001d019137	0.9
Zm00001d010751	regulates	Zm00001d015670	0.9
Zm00001d010751	regulates	Zm00001d031940	0.9
Zm00001d010812	activates	Zm00001d011183	0.9
Zm00001d010812	inhibits	Zm00001d006046	0.9
Zm00001d010812	regulates	Zm00001d049213	0.9
Zm00001d017176	activates	Zm00001d021186	0.9
Zm00001d018571	regulates	Zm00001d003796	0.9
Zm00001d018571	regulates	Zm00001d020492	0.9
Zm00001d019734	activates	Zm00001d018571	0.9
Zm00001d019734	regulates	Zm00001d006046	0.9
Zm00001d019734	regulates	Zm00001d013039	0.9
Zm00001d020492	activates	Zm00001d049110	0.9
Zm00001d020492	regulates	Zm00001d012420	0.9
Zm00001d030513	inhibits	Zm00001d042471	0.9
Zm00001d032024	regulates	Zm00001d049110	0.9
Zm00001d032024	regulates	Zm00001d051556	0.9
Zm00001d036364	activates	Zm00001d041365	0.9
Zm00001d036364	regulates	Zm00001d006046	0.9
Zm00001d036364	regulates	Zm00001d014614	0.9
Zm00001d037749	regulates	Zm00001d006597	0.9
Zm00001d039459	inhibits	Zm00001d000222	0.9
Zm00001d040621	regulates	Zm00001d028185	0.9
Zm00001d043491	regulates	Zm00001d002396	0.9
Zm00001d044662	regulates	Zm00001d007285	0.9
Zm00001d044662	regulates	Zm00001d049732	0.9
Zm00001d049525	inhibits	Zm00001d042471	0.9
Zm00001d051865	regulates	Zm00001d042471	0.9
Zm00001d053988	inhibits	Zm00001d042471	0.9
Zm00001d002143	regulates	Zm00001d001960	0.8
Zm00001d008612	regulates	Zm00001d042471	0.8
Zm00001d010634	activates	Zm00001d003800	0.8
Zm00001d010812	inhibits	Zm00001d003962	0.8
Zm00001d010812	inhibits	Zm00001d013039	0.8
Zm00001d010812	regulates	Zm00001d002015	0.8
Zm00001d010812	regulates	Zm00001d018571	0.8
Zm00001d018571	inhibits	Zm00001d021186	0.8
Zm00001d020492	activates	Zm00001d028185	0.8
Zm00001d020492	regulates	Zm00001d049213	0.8
Zm00001d030513	regulates	Zm00001d003848	0.8
Zm00001d039532	inhibits	Zm00001d001960	0.8
Zm00001d039532	regulates	Zm00001d006610	0.8
Zm00001d039989	inhibits	Zm00001d029794	0.8
Zm00001d039989	regulates	Zm00001d015912	0.8
Zm00001d039989	regulates	Zm00001d021186	0.8
Zm00001d051865	activates	Zm00001d003848	0.8
Zm00001d002143	inhibits	Zm00001d003848	0.7
Zm00001d002654	inhibits	Zm00001d021770	0.7
Zm00001d002654	regulates	Zm00001d051556	0.7
Zm00001d008853	activates	Zm00001d006587	0.7
Zm00001d008853	regulates	Zm00001d000222	0.7
Zm00001d010232	inhibits	Zm00001d002396	0.7
Zm00001d010751	regulates	Zm00001d009594	0.7
Zm00001d010812	inhibits	Zm00001d000222	0.7
Zm00001d010812	inhibits	Zm00001d006610	0.7
Zm00001d017176	regulates	Zm00001d029794	0.7
Zm00001d018571	activates	Zm00001d002018	0.7
Zm00001d019734	activates	Zm00001d008491	0.7
Zm00001d019734	regulates	Zm00001d006610	0.7
Zm00001d027924	activates	GRMZM5G831540	0.7
Zm00001d036364	regulates	Zm00001d006610	0.7
Zm00001d037749	regulates	Zm00001d007285	0.7
Zm00001d039459	inhibits	Zm00001d003962	0.7
Zm00001d039459	inhibits	Zm00001d006610	0.7
Zm00001d039459	regulates	Zm00001d017279	0.7
Zm00001d039532	regulates	Zm00001d003962	0.7
Zm00001d039532	regulates	Zm00001d013039	0.7
Zm00001d040621	regulates	Zm00001d029170	0.7
Zm00001d044662	activates	Zm00001d028185	0.7
Zm00001d044662	regulates	Zm00001d001960	0.7
Zm00001d046354	regulates	Zm00001d044513	0.7
Zm00001d052038	regulates	Zm00001d002408	0.7
Zm00001d002143	activates	Zm00001d006610	0.6
Zm00001d008612	activates	Zm00001d002408	0.6
Zm00001d008853	regulates	Zm00001d006610	0.6
Zm00001d010232	regulates	Zm00001d001960	0.6
Zm00001d010634	inhibits	Zm00001d003848	0.6
Zm00001d012337	regulates	Zm00001d049110	0.6
Zm00001d017900	regulates	Zm00001d042471	0.6
Zm00001d021208	regulates	Zm00001d044513	0.6
Zm00001d027924	activates	Zm00001d001960	0.6
Zm00001d027924	regulates	Zm00001d003848	0.6
Zm00001d036364	activates	Zm00001d002015	0.6
Zm00001d036364	activates	Zm00001d049213	0.6
Zm00001d039459	inhibits	Zm00001d006046	0.6
Zm00001d039532	activates	Zm00001d033038	0.6
Zm00001d039532	inhibits	Zm00001d006587	0.6
Zm00001d039532	regulates	Zm00001d006046	0.6
Zm00001d043491	regulates	Zm00001d013039	0.6
Zm00001d049485	regulates	Zm00001d042471	0.6
Zm00001d053124	regulates	Zm00001d042471	0.6
Zm00001d002143	regulates	Zm00001d006587	0.5
Zm00001d002143	regulates	Zm00001d007285	0.5
Zm00001d002143	regulates	Zm00001d008826	0.5
Zm00001d008853	regulates	Zm00001d003848	0.5
Zm00001d009599	activates	Zm00001d044513	0.5
Zm00001d010812	regulates	Zm00001d001960	0.5
Zm00001d010812	regulates	Zm00001d002678	0.5
Zm00001d010812	regulates	Zm00001d006587	0.5
Zm00001d012337	activates	Zm00001d044513	0.5
Zm00001d017176	inhibits	Zm00001d036364	0.5
Zm00001d019734	activates	Zm00001d006587	0.5
Zm00001d019734	activates	Zm00001d007285	0.5
Zm00001d020492	regulates	Zm00001d002015	0.5
Zm00001d036364	regulates	Zm00001d000222	0.5
Zm00001d037749	activates	Zm00001d013039	0.5
Zm00001d039459	inhibits	Zm00001d013039	0.5
Zm00001d039532	regulates	Zm00001d000222	0.5
Zm00001d039532	regulates	Zm00001d032855	0.5
Zm00001d039989	regulates	Zm00001d051088	0.5
Zm00001d040621	activates	Zm00001d007285	0.5
Zm00001d040621	activates	Zm00001d017279	0.5
Zm00001d043491	inhibits	Zm00001d001960	0.5
Zm00001d043491	inhibits	Zm00001d007285	0.5
Zm00001d043491	inhibits	Zm00001d007445	0.5
Zm00001d046354	activates	Zm00001d049110	0.5
Zm00001d052038	activates	Zm00001d042471	0.5
Zm00001d053124	activates	Zm00001d003848	0.5
Zm00001d002143	activates	Zm00001d000222	0.4
Zm00001d002143	regulates	Zm00001d008491	0.4
Zm00001d002654	activates	Zm00001d043056	0.4
Zm00001d008612	inhibits	Zm00001d019934	0.4
Zm00001d008612	regulates	Zm00001d002015	0.4
Zm00001d008612	regulates	Zm00001d011108	0.4
Zm00001d008853	activates	Zm00001d007285	0.4
Zm00001d008853	activates	Zm00001d017279	0.4
Zm00001d008853	activates	Zm00001d023318	0.4
Zm00001d010232	activates	Zm00001d006046	0.4
Zm00001d010232	activates	Zm00001d013039	0.4
Zm00001d010232	regulates	Zm00001d007285	0.4
Zm00001d010812	activates	Zm00001d031922	0.4
Zm00001d017782	inhibits	Zm00001d042471	0.4
Zm00001d019734	inhibits	Zm00001d033038	0.4
Zm00001d019734	regulates	Zm00001d000222	0.4
Zm00001d019734	regulates	Zm00001d003962	0.4
Zm00001d030513	activates	Zm00001d011108	0.4
Zm00001d037749	regulates	Zm00001d001960	0.4
Zm00001d037749	regulates	Zm00001d033038	0.4
Zm00001d039459	regulates	Zm00001d001960	0.4
Zm00001d039459	regulates	Zm00001d006587	0.4
Zm00001d043491	activates	Zm00001d033038	0.4
Zm00001d049443	inhibits	Zm00001d009594	0.4
Zm00001d052038	inhibits	Zm00001d011108	0.4
Zm00001d052038	regulates	Zm00001d000270	0.4
Zm00001d052038	regulates	Zm00001d053622	0.4

## Sheet: Common_12hpi
Source	Interaction	Target	Width
Zm00001d002799	activates	Zm00001d046277	1
Zm00001d002799	inhibits	Zm00001d033874	1
Zm00001d002799	regulates	Zm00001d009600	1
Zm00001d009939	activates	Zm00001d019139	1
Zm00001d009939	activates	Zm00001d031527	1
Zm00001d009939	activates	Zm00001d037060	1
Zm00001d009939	inhibits	Zm00001d004366	1
Zm00001d009939	inhibits	Zm00001d006900	1
Zm00001d009939	inhibits	Zm00001d007486	1
Zm00001d009939	inhibits	Zm00001d009084	1
Zm00001d009939	inhibits	Zm00001d009858	1
Zm00001d009939	inhibits	Zm00001d013061	1
Zm00001d009939	inhibits	Zm00001d027572	1
Zm00001d009939	inhibits	Zm00001d027946	1
Zm00001d009939	inhibits	Zm00001d027948	1
Zm00001d009939	inhibits	Zm00001d028167	1
Zm00001d009939	inhibits	Zm00001d037656	1
Zm00001d009939	inhibits	Zm00001d042260	1
Zm00001d009939	inhibits	Zm00001d043610	1
Zm00001d009939	inhibits	Zm00001d051166	1
Zm00001d009939	inhibits	Zm00001d052194	1
Zm00001d009939	regulates	Zm00001d006242	1
Zm00001d009939	regulates	Zm00001d014081	1
Zm00001d009939	regulates	Zm00001d022181	1
Zm00001d009939	regulates	Zm00001d025412	1
Zm00001d009939	regulates	Zm00001d027947	1
Zm00001d009939	regulates	Zm00001d028966	1
Zm00001d009939	regulates	Zm00001d035925	1
Zm00001d009939	regulates	Zm00001d036016	1
Zm00001d009939	regulates	Zm00001d043994	1
Zm00001d009939	regulates	Zm00001d045206	1
Zm00001d009939	regulates	Zm00001d047535	1
Zm00001d009939	regulates	Zm00001d048020	1
Zm00001d009999	inhibits	Zm00001d002014	1
Zm00001d009999	inhibits	Zm00001d002015	1
Zm00001d009999	inhibits	Zm00001d002016	1
Zm00001d009999	inhibits	Zm00001d002018	1
Zm00001d009999	regulates	Zm00001d011496	1
Zm00001d009999	regulates	Zm00001d019933	1
Zm00001d009999	regulates	Zm00001d029258	1
Zm00001d011133	activates	Zm00001d019139	1
Zm00001d011133	activates	Zm00001d031527	1
Zm00001d011133	activates	Zm00001d037060	1
Zm00001d011133	inhibits	Zm00001d004366	1
Zm00001d011133	inhibits	Zm00001d004804	1
Zm00001d011133	inhibits	Zm00001d006900	1
Zm00001d011133	inhibits	Zm00001d007486	1
Zm00001d011133	inhibits	Zm00001d009084	1
Zm00001d011133	inhibits	Zm00001d009858	1
Zm00001d011133	inhibits	Zm00001d013061	1
Zm00001d011133	inhibits	Zm00001d027572	1
Zm00001d011133	inhibits	Zm00001d027946	1
Zm00001d011133	inhibits	Zm00001d027948	1
Zm00001d011133	inhibits	Zm00001d028167	1
Zm00001d011133	inhibits	Zm00001d037656	1
Zm00001d011133	inhibits	Zm00001d043094	1
Zm00001d011133	inhibits	Zm00001d043610	1
Zm00001d011133	inhibits	Zm00001d051166	1
Zm00001d011133	inhibits	Zm00001d052194	1
Zm00001d011133	regulates	Zm00001d006242	1
Zm00001d011133	regulates	Zm00001d014081	1
Zm00001d011133	regulates	Zm00001d022181	1
Zm00001d011133	regulates	Zm00001d025412	1
Zm00001d011133	regulates	Zm00001d027947	1
Zm00001d011133	regulates	Zm00001d028966	1
Zm00001d011133	regulates	Zm00001d036016	1
Zm00001d011133	regulates	Zm00001d043994	1
Zm00001d011133	regulates	Zm00001d045206	1
Zm00001d011133	regulates	Zm00001d047535	1
Zm00001d011133	regulates	Zm00001d048020	1
Zm00001d011496	activates	Zm00001d020350	1
Zm00001d011496	activates	Zm00001d020351	1
Zm00001d011496	activates	Zm00001d022424	1
Zm00001d011496	activates	Zm00001d023768	1
Zm00001d011496	activates	Zm00001d023769	1
Zm00001d011496	activates	Zm00001d028750	1
Zm00001d011496	activates	Zm00001d033874	1
Zm00001d011496	activates	Zm00001d039099	1
Zm00001d011496	activates	Zm00001d043382	1
Zm00001d011496	inhibits	Zm00001d018699	1
Zm00001d011496	inhibits	Zm00001d025012	1
Zm00001d011496	inhibits	Zm00001d053233	1
Zm00001d011496	regulates	Zm00001d009010	1
Zm00001d011496	regulates	Zm00001d015884	1
Zm00001d011496	regulates	Zm00001d016014	1
Zm00001d011496	regulates	Zm00001d017966	1
Zm00001d011496	regulates	Zm00001d032631	1
Zm00001d012508	activates	Zm00001d026606	1
Zm00001d012508	inhibits	Zm00001d002759	1
Zm00001d012508	inhibits	Zm00001d007865	1
Zm00001d012508	inhibits	Zm00001d018973	1
Zm00001d012508	inhibits	Zm00001d020808	1
Zm00001d012508	regulates	Zm00001d011099	1
Zm00001d012508	regulates	Zm00001d020614	1
Zm00001d013130	activates	Zm00001d022630	1
Zm00001d013130	inhibits	Zm00001d032215	1
Zm00001d014863	activates	Zm00001d016014	1
Zm00001d014863	activates	Zm00001d018362	1
Zm00001d014863	activates	Zm00001d032631	1
Zm00001d014863	activates	Zm00001d042049	1
Zm00001d014863	regulates	Zm00001d023768	1
Zm00001d014863	regulates	Zm00001d023769	1
Zm00001d014863	regulates	Zm00001d023774	1
Zm00001d014863	regulates	Zm00001d039099	1
Zm00001d014863	regulates	Zm00001d043165	1
Zm00001d017176	activates	Zm00001d026606	1
Zm00001d017176	regulates	Zm00001d011099	1
Zm00001d019207	activates	Zm00001d019139	1
Zm00001d019207	activates	Zm00001d031527	1
Zm00001d019207	activates	Zm00001d037060	1
Zm00001d019207	inhibits	Zm00001d009858	1
Zm00001d019207	inhibits	Zm00001d013061	1
Zm00001d019207	inhibits	Zm00001d027572	1
Zm00001d019207	inhibits	Zm00001d043610	1
Zm00001d019207	regulates	Zm00001d025412	1
Zm00001d019207	regulates	Zm00001d033463	1
Zm00001d019207	regulates	Zm00001d036016	1
Zm00001d019207	regulates	Zm00001d045206	1
Zm00001d019734	inhibits	Zm00001d002759	1
Zm00001d019734	inhibits	Zm00001d004366	1
Zm00001d019734	inhibits	Zm00001d004804	1
Zm00001d019734	inhibits	Zm00001d006900	1
Zm00001d019734	inhibits	Zm00001d007865	1
Zm00001d019734	inhibits	Zm00001d017276	1
Zm00001d019734	inhibits	Zm00001d028167	1
Zm00001d019734	inhibits	Zm00001d043094	1
Zm00001d019734	inhibits	Zm00001d051166	1
Zm00001d019734	inhibits	Zm00001d052194	1
Zm00001d019734	regulates	Zm00001d014081	1
Zm00001d019734	regulates	Zm00001d021977	1
Zm00001d019734	regulates	Zm00001d022181	1
Zm00001d019734	regulates	Zm00001d027947	1
Zm00001d019734	regulates	Zm00001d028966	1
Zm00001d019734	regulates	Zm00001d043994	1
Zm00001d019734	regulates	Zm00001d047535	1
Zm00001d019734	regulates	Zm00001d048020	1
Zm00001d022424	activates	Zm00001d009010	1
Zm00001d022424	activates	Zm00001d017966	1
Zm00001d022424	inhibits	Zm00001d011496	1
Zm00001d022424	inhibits	Zm00001d015884	1
Zm00001d022424	inhibits	Zm00001d016014	1
Zm00001d022424	inhibits	Zm00001d032631	1
Zm00001d022424	regulates	Zm00001d003190	1
Zm00001d022424	regulates	Zm00001d018699	1
Zm00001d022424	regulates	Zm00001d018734	1
Zm00001d022424	regulates	Zm00001d020350	1
Zm00001d022424	regulates	Zm00001d020351	1
Zm00001d022424	regulates	Zm00001d023768	1
Zm00001d022424	regulates	Zm00001d023769	1
Zm00001d022424	regulates	Zm00001d025012	1
Zm00001d022424	regulates	Zm00001d035445	1
Zm00001d022424	regulates	Zm00001d036539	1
Zm00001d022424	regulates	Zm00001d039099	1
Zm00001d022424	regulates	Zm00001d043382	1
Zm00001d022424	regulates	Zm00001d048333	1
Zm00001d022424	regulates	Zm00001d053233	1
Zm00001d022437	inhibits	Zm00001d003923	1
Zm00001d022437	inhibits	Zm00001d005460	1
Zm00001d022437	inhibits	Zm00001d012834	1
Zm00001d022437	inhibits	Zm00001d017271	1
Zm00001d022437	inhibits	Zm00001d028653	1
Zm00001d022437	inhibits	Zm00001d031128	1
Zm00001d022437	inhibits	Zm00001d031157	1
Zm00001d022437	inhibits	Zm00001d034602	1
Zm00001d022437	inhibits	Zm00001d036401	1
Zm00001d022437	inhibits	Zm00001d037934	1
Zm00001d022437	inhibits	Zm00001d040325	1
Zm00001d022437	inhibits	Zm00001d040850	1
Zm00001d022437	inhibits	Zm00001d050011	1
Zm00001d022437	inhibits	Zm00001d051001	1
Zm00001d022437	inhibits	Zm00001d051525	1
Zm00001d022437	regulates	Zm00001d003190	1
Zm00001d022437	regulates	Zm00001d005306	1
Zm00001d022437	regulates	Zm00001d008744	1
Zm00001d022437	regulates	Zm00001d011849	1
Zm00001d022437	regulates	Zm00001d015856	1
Zm00001d022437	regulates	Zm00001d016166	1
Zm00001d022437	regulates	Zm00001d017274	1
Zm00001d022437	regulates	Zm00001d031802	1
Zm00001d022437	regulates	Zm00001d036539	1
Zm00001d022437	regulates	Zm00001d048329	1
Zm00001d024547	activates	Zm00001d026606	1
Zm00001d024547	inhibits	Zm00001d002759	1
Zm00001d024547	inhibits	Zm00001d002992	1
Zm00001d024547	inhibits	Zm00001d007865	1
Zm00001d024547	inhibits	Zm00001d018973	1
Zm00001d024547	regulates	Zm00001d020614	1
Zm00001d025281	activates	Zm00001d033874	1
Zm00001d025281	inhibits	Zm00001d002014	1
Zm00001d025281	inhibits	Zm00001d002015	1
Zm00001d025281	inhibits	Zm00001d002016	1
Zm00001d025281	inhibits	Zm00001d002018	1
Zm00001d025281	regulates	Zm00001d019933	1
Zm00001d025281	regulates	Zm00001d029258	1
Zm00001d027757	activates	Zm00001d003021	1
Zm00001d027757	activates	Zm00001d021692	1
Zm00001d027757	inhibits	Zm00001d040244	1
Zm00001d027757	regulates	Zm00001d026606	1
Zm00001d027757	regulates	Zm00001d033874	1
Zm00001d027925	activates	Zm00001d023768	1
Zm00001d027925	activates	Zm00001d023769	1
Zm00001d027925	activates	Zm00001d039099	1
Zm00001d027925	regulates	Zm00001d016014	1
Zm00001d028432	regulates	Zm00001d043382	1
Zm00001d028962	inhibits	Zm00001d000272	1
Zm00001d028962	inhibits	Zm00001d031157	1
Zm00001d028962	inhibits	Zm00001d051001	1
Zm00001d028962	regulates	Zm00001d002759	1
Zm00001d028962	regulates	Zm00001d007865	1
Zm00001d028962	regulates	Zm00001d017274	1
Zm00001d028962	regulates	Zm00001d048329	1
Zm00001d030577	inhibits	Zm00001d031157	1
Zm00001d030577	regulates	Zm00001d003190	1
Zm00001d030577	regulates	Zm00001d036539	1
Zm00001d030577	regulates	Zm00001d048329	1
Zm00001d031655	activates	Zm00001d002759	1
Zm00001d031655	activates	Zm00001d006193	1
Zm00001d031655	activates	Zm00001d007865	1
Zm00001d031655	activates	Zm00001d018973	1
Zm00001d031655	activates	Zm00001d020808	1
Zm00001d031655	activates	Zm00001d033543	1
Zm00001d031655	regulates	Zm00001d000272	1
Zm00001d031655	regulates	Zm00001d011901	1
Zm00001d031655	regulates	Zm00001d020614	1
Zm00001d032132	activates	Zm00001d048329	1
Zm00001d032132	inhibits	Zm00001d005392	1
Zm00001d032132	regulates	Zm00001d031157	1
Zm00001d032175	regulates	Zm00001d022424	1
Zm00001d032175	regulates	Zm00001d043382	1
Zm00001d032175	regulates	Zm00001d048333	1
Zm00001d034298	activates	Zm00001d026606	1
Zm00001d034298	activates	Zm00001d035080	1
Zm00001d034298	regulates	Zm00001d011099	1
Zm00001d038023	inhibits	Zm00001d043025	1
Zm00001d038023	inhibits	Zm00001d043056	1
Zm00001d038023	regulates	Zm00001d033463	1
Zm00001d038451	inhibits	Zm00001d043025	1
Zm00001d038451	regulates	Zm00001d011496	1
Zm00001d038451	regulates	Zm00001d033463	1
Zm00001d038930	activates	Zm00001d023769	1
Zm00001d038930	regulates	Zm00001d016014	1
Zm00001d039245	activates	Zm00001d028750	1
Zm00001d039459	inhibits	Zm00001d017274	1
Zm00001d039459	inhibits	Zm00001d048329	1
Zm00001d039531	inhibits	Zm00001d000272	1
Zm00001d039531	inhibits	Zm00001d006242	1
Zm00001d039531	inhibits	Zm00001d021692	1
Zm00001d039531	inhibits	Zm00001d022181	1
Zm00001d039531	inhibits	Zm00001d026490	1
Zm00001d039531	inhibits	Zm00001d027947	1
Zm00001d039531	inhibits	Zm00001d033463	1
Zm00001d039531	inhibits	Zm00001d033624	1
Zm00001d039531	inhibits	Zm00001d043994	1
Zm00001d039531	inhibits	Zm00001d048020	1
Zm00001d039531	regulates	Zm00001d002759	1
Zm00001d039531	regulates	Zm00001d004366	1
Zm00001d039531	regulates	Zm00001d006900	1
Zm00001d039531	regulates	Zm00001d007865	1
Zm00001d039531	regulates	Zm00001d009084	1
Zm00001d039531	regulates	Zm00001d027948	1
Zm00001d039531	regulates	Zm00001d037656	1
Zm00001d039531	regulates	Zm00001d046277	1
Zm00001d039531	regulates	Zm00001d052194	1
Zm00001d039913	activates	Zm00001d008744	1
Zm00001d039913	activates	Zm00001d011849	1
Zm00001d039913	activates	Zm00001d015856	1
Zm00001d039913	activates	Zm00001d019191	1
Zm00001d039913	activates	Zm00001d026606	1
Zm00001d039913	inhibits	Zm00001d005306	1
Zm00001d039913	inhibits	Zm00001d016166	1
Zm00001d039913	inhibits	Zm00001d031802	1
Zm00001d039913	inhibits	Zm00001d046936	1
Zm00001d039913	regulates	Zm00001d003923	1
Zm00001d039913	regulates	Zm00001d005460	1
Zm00001d039913	regulates	Zm00001d012834	1
Zm00001d039913	regulates	Zm00001d017271	1
Zm00001d039913	regulates	Zm00001d031128	1
Zm00001d039913	regulates	Zm00001d034602	1
Zm00001d039913	regulates	Zm00001d036401	1
Zm00001d039913	regulates	Zm00001d037934	1
Zm00001d039913	regulates	Zm00001d040325	1
Zm00001d039913	regulates	Zm00001d040850	1
Zm00001d039913	regulates	Zm00001d050011	1
Zm00001d039913	regulates	Zm00001d051525	1
Zm00001d043025	activates	Zm00001d033874	1
Zm00001d043025	inhibits	Zm00001d038451	1
Zm00001d043025	inhibits	Zm00001d044777	1
Zm00001d043025	regulates	Zm00001d011496	1
Zm00001d043094	activates	Zm00001d033389	1
Zm00001d043094	inhibits	Zm00001d004366	1
Zm00001d043094	inhibits	Zm00001d004804	1
Zm00001d043094	inhibits	Zm00001d006900	1
Zm00001d043094	inhibits	Zm00001d027948	1
Zm00001d043094	inhibits	Zm00001d028167	1
Zm00001d043094	inhibits	Zm00001d037656	1
Zm00001d043094	inhibits	Zm00001d051166	1
Zm00001d043094	inhibits	Zm00001d052194	1
Zm00001d043094	regulates	Zm00001d006242	1
Zm00001d043094	regulates	Zm00001d014081	1
Zm00001d043094	regulates	Zm00001d022181	1
Zm00001d043094	regulates	Zm00001d027947	1
Zm00001d043094	regulates	Zm00001d028966	1
Zm00001d043094	regulates	Zm00001d043994	1
Zm00001d043094	regulates	Zm00001d047535	1
Zm00001d043094	regulates	Zm00001d048020	1
Zm00001d043491	inhibits	Zm00001d002759	1
Zm00001d043491	inhibits	Zm00001d007865	1
Zm00001d043491	inhibits	Zm00001d048329	1
Zm00001d043569	activates	Zm00001d003190	1
Zm00001d043569	activates	Zm00001d036539	1
Zm00001d043663	activates	Zm00001d019139	1
Zm00001d043663	activates	Zm00001d031527	1
Zm00001d043663	activates	Zm00001d033389	1
Zm00001d043663	activates	Zm00001d037060	1
Zm00001d043663	inhibits	Zm00001d004366	1
Zm00001d043663	inhibits	Zm00001d004804	1
Zm00001d043663	inhibits	Zm00001d006900	1
Zm00001d043663	inhibits	Zm00001d007486	1
Zm00001d043663	inhibits	Zm00001d009084	1
Zm00001d043663	inhibits	Zm00001d009858	1
Zm00001d043663	inhibits	Zm00001d013061	1
Zm00001d043663	inhibits	Zm00001d027572	1
Zm00001d043663	inhibits	Zm00001d027946	1
Zm00001d043663	inhibits	Zm00001d027948	1
Zm00001d043663	inhibits	Zm00001d028167	1
Zm00001d043663	inhibits	Zm00001d037656	1
Zm00001d043663	inhibits	Zm00001d043094	1
Zm00001d043663	inhibits	Zm00001d043610	1
Zm00001d043663	inhibits	Zm00001d051166	1
Zm00001d043663	inhibits	Zm00001d052194	1
Zm00001d043663	regulates	Zm00001d006242	1
Zm00001d043663	regulates	Zm00001d014081	1
Zm00001d043663	regulates	Zm00001d014944	1
Zm00001d043663	regulates	Zm00001d022181	1
Zm00001d043663	regulates	Zm00001d025412	1
Zm00001d043663	regulates	Zm00001d027947	1
Zm00001d043663	regulates	Zm00001d028966	1
Zm00001d043663	regulates	Zm00001d036016	1
Zm00001d043663	regulates	Zm00001d043994	1
Zm00001d043663	regulates	Zm00001d045206	1
Zm00001d043663	regulates	Zm00001d047535	1
Zm00001d043663	regulates	Zm00001d048020	1
Zm00001d044272	activates	Zm00001d019139	1
Zm00001d044272	activates	Zm00001d031527	1
Zm00001d044272	activates	Zm00001d037060	1
Zm00001d044272	inhibits	Zm00001d004366	1
Zm00001d044272	inhibits	Zm00001d006900	1
Zm00001d044272	inhibits	Zm00001d007486	1
Zm00001d044272	inhibits	Zm00001d009084	1
Zm00001d044272	inhibits	Zm00001d009858	1
Zm00001d044272	inhibits	Zm00001d013061	1
Zm00001d044272	inhibits	Zm00001d027572	1
Zm00001d044272	inhibits	Zm00001d027946	1
Zm00001d044272	inhibits	Zm00001d027948	1
Zm00001d044272	inhibits	Zm00001d037656	1
Zm00001d044272	inhibits	Zm00001d042260	1
Zm00001d044272	inhibits	Zm00001d043610	1
Zm00001d044272	inhibits	Zm00001d046277	1
Zm00001d044272	inhibits	Zm00001d052194	1
Zm00001d044272	regulates	Zm00001d006242	1
Zm00001d044272	regulates	Zm00001d018499	1
Zm00001d044272	regulates	Zm00001d021692	1
Zm00001d044272	regulates	Zm00001d022181	1
Zm00001d044272	regulates	Zm00001d025412	1
Zm00001d044272	regulates	Zm00001d026490	1
Zm00001d044272	regulates	Zm00001d027947	1
Zm00001d044272	regulates	Zm00001d033624	1
Zm00001d044272	regulates	Zm00001d035925	1
Zm00001d044272	regulates	Zm00001d036016	1
Zm00001d044272	regulates	Zm00001d043994	1
Zm00001d044272	regulates	Zm00001d045206	1
Zm00001d044272	regulates	Zm00001d048020	1
Zm00001d044785	activates	Zm00001d026606	1
Zm00001d044785	activates	Zm00001d035080	1
Zm00001d044785	regulates	Zm00001d011099	1
Zm00001d046346	inhibits	Zm00001d002759	1
Zm00001d046346	inhibits	Zm00001d004804	1
Zm00001d046346	inhibits	Zm00001d007865	1
Zm00001d046346	regulates	Zm00001d014081	1
Zm00001d046346	regulates	Zm00001d021977	1
Zm00001d046346	regulates	Zm00001d028966	1
Zm00001d046632	activates	Zm00001d033874	1
Zm00001d046632	inhibits	Zm00001d043025	1
Zm00001d046632	regulates	Zm00001d033463	1
Zm00001d046718	activates	Zm00001d003190	1
Zm00001d046718	activates	Zm00001d036539	1
Zm00001d046805	inhibits	Zm00001d048329	1
Zm00001d047209	activates	Zm00001d019139	1
Zm00001d047209	activates	Zm00001d031527	1
Zm00001d047209	activates	Zm00001d037060	1
Zm00001d047209	inhibits	Zm00001d004804	1
Zm00001d047209	inhibits	Zm00001d009858	1
Zm00001d047209	inhibits	Zm00001d013061	1
Zm00001d047209	inhibits	Zm00001d027572	1
Zm00001d047209	inhibits	Zm00001d027946	1
Zm00001d047209	inhibits	Zm00001d043610	1
Zm00001d047209	regulates	Zm00001d007773	1
Zm00001d047209	regulates	Zm00001d014081	1
Zm00001d047209	regulates	Zm00001d021977	1
Zm00001d047209	regulates	Zm00001d025412	1
Zm00001d047209	regulates	Zm00001d028966	1
Zm00001d047209	regulates	Zm00001d036016	1
Zm00001d047209	regulates	Zm00001d045206	1
Zm00001d047587	activates	Zm00001d020350	1
Zm00001d047587	activates	Zm00001d022424	1
Zm00001d047587	activates	Zm00001d023768	1
Zm00001d047587	activates	Zm00001d023769	1
Zm00001d047587	activates	Zm00001d023774	1
Zm00001d047587	activates	Zm00001d035445	1
Zm00001d047587	activates	Zm00001d039099	1
Zm00001d047587	activates	Zm00001d043382	1
Zm00001d047587	activates	Zm00001d048333	1
Zm00001d047587	inhibits	Zm00001d025012	1
Zm00001d047587	regulates	Zm00001d016014	1
Zm00001d047587	regulates	Zm00001d032631	1
Zm00001d048623	regulates	Zm00001d022630	1
Zm00001d048623	regulates	Zm00001d032215	1
Zm00001d049347	activates	Zm00001d026606	1
Zm00001d049347	activates	Zm00001d035080	1
Zm00001d049347	inhibits	Zm00001d013982	1
Zm00001d049347	regulates	Zm00001d011099	1
Zm00001d049543	activates	Zm00001d026606	1
Zm00001d051018	activates	Zm00001d026606	1
Zm00001d051018	regulates	Zm00001d011099	1
Zm00001d002799	regulates	Zm00001d003021	0.9
Zm00001d009939	inhibits	Zm00001d004804	0.9
Zm00001d009939	inhibits	Zm00001d043094	0.9
Zm00001d010232	regulates	Zm00001d023994	0.9
Zm00001d011133	activates	Zm00001d033389	0.9
Zm00001d011133	regulates	Zm00001d014944	0.9
Zm00001d011133	regulates	Zm00001d035925	0.9
Zm00001d011297	regulates	Zm00001d022424	0.9
Zm00001d011496	activates	Zm00001d018734	0.9
Zm00001d011496	activates	Zm00001d035445	0.9
Zm00001d014863	regulates	Zm00001d043382	0.9
Zm00001d017176	activates	Zm00001d035080	0.9
Zm00001d019734	inhibits	Zm00001d027948	0.9
Zm00001d019734	regulates	Zm00001d000272	0.9
Zm00001d019734	regulates	Zm00001d006242	0.9
Zm00001d022424	regulates	Zm00001d028750	0.9
Zm00001d027757	activates	Zm00001d011099	0.9
Zm00001d027757	regulates	Zm00001d002014	0.9
Zm00001d027757	regulates	Zm00001d002016	0.9
Zm00001d027757	regulates	Zm00001d046277	0.9
Zm00001d028432	regulates	Zm00001d022424	0.9
Zm00001d028432	regulates	Zm00001d048333	0.9
Zm00001d032132	inhibits	Zm00001d004921	0.9
Zm00001d032132	inhibits	Zm00001d048333	0.9
Zm00001d038930	activates	Zm00001d039099	0.9
Zm00001d038930	regulates	Zm00001d011496	0.9
Zm00001d039245	activates	Zm00001d048333	0.9
Zm00001d039245	inhibits	Zm00001d044777	0.9
Zm00001d039531	regulates	Zm00001d007486	0.9
Zm00001d039913	inhibits	Zm00001d033567	0.9
Zm00001d039913	regulates	Zm00001d033624	0.9
Zm00001d039913	regulates	Zm00001d041716	0.9
Zm00001d043094	inhibits	Zm00001d007486	0.9
Zm00001d043094	inhibits	Zm00001d009084	0.9
Zm00001d043569	regulates	Zm00001d018206	0.9
Zm00001d044272	regulates	Zm00001d047535	0.9
Zm00001d044409	regulates	Zm00001d022424	0.9
Zm00001d047209	inhibits	Zm00001d006900	0.9
Zm00001d047587	activates	Zm00001d028750	0.9
Zm00001d047587	activates	Zm00001d039098	0.9
Zm00001d051018	inhibits	Zm00001d013982	0.9
Zm00001d002799	regulates	Zm00001d040244	0.8
Zm00001d006065	regulates	Zm00001d048333	0.8
Zm00001d009939	inhibits	Zm00001d006069	0.8
Zm00001d010232	activates	Zm00001d007363	0.8
Zm00001d010232	activates	Zm00001d048333	0.8
Zm00001d011297	regulates	Zm00001d004921	0.8
Zm00001d011297	regulates	Zm00001d043382	0.8
Zm00001d019734	activates	Zm00001d033389	0.8
Zm00001d022099	regulates	Zm00001d029359	0.8
Zm00001d022437	regulates	Zm00001d046936	0.8
Zm00001d025281	regulates	Zm00001d009999	0.8
Zm00001d028432	regulates	Zm00001d004921	0.8
Zm00001d031655	activates	Zm00001d002992	0.8
Zm00001d032132	inhibits	Zm00001d019629	0.8
Zm00001d032175	regulates	Zm00001d004921	0.8
Zm00001d032175	regulates	Zm00001d019629	0.8
Zm00001d032175	regulates	Zm00001d046909	0.8
Zm00001d038930	activates	Zm00001d023768	0.8
Zm00001d039531	inhibits	Zm00001d035925	0.8
Zm00001d043094	inhibits	Zm00001d017276	0.8
Zm00001d043663	regulates	Zm00001d035925	0.8
Zm00001d044409	regulates	Zm00001d043382	0.8
Zm00001d044785	inhibits	Zm00001d013982	0.8
Zm00001d046346	inhibits	Zm00001d043094	0.8
Zm00001d046346	regulates	Zm00001d000272	0.8
Zm00001d049543	activates	Zm00001d038403	0.8
Zm00001d052038	regulates	Zm00001d022424	0.8
Zm00001d009939	activates	Zm00001d033389	0.7
Zm00001d009999	activates	Zm00001d033874	0.7
Zm00001d011133	inhibits	Zm00001d017276	0.7
Zm00001d011297	regulates	Zm00001d035445	0.7
Zm00001d012508	inhibits	Zm00001d002992	0.7
Zm00001d014863	activates	Zm00001d032394	0.7
Zm00001d014863	regulates	Zm00001d022424	0.7
Zm00001d014863	regulates	Zm00001d039098	0.7
Zm00001d022424	regulates	Zm00001d016415	0.7
Zm00001d022437	regulates	Zm00001d005392	0.7
Zm00001d028432	regulates	Zm00001d035445	0.7
Zm00001d028962	regulates	Zm00001d002992	0.7
Zm00001d032175	inhibits	Zm00001d017966	0.7
Zm00001d038930	regulates	Zm00001d009999	0.7
Zm00001d039531	regulates	Zm00001d020808	0.7
Zm00001d039913	activates	Zm00001d035080	0.7
Zm00001d039913	activates	Zm00001d038841	0.7
Zm00001d043491	inhibits	Zm00001d002992	0.7
Zm00001d043491	regulates	Zm00001d000272	0.7
Zm00001d044272	inhibits	Zm00001d006069	0.7
Zm00001d044409	regulates	Zm00001d048333	0.7
Zm00001d047587	regulates	Zm00001d017966	0.7
Zm00001d052038	regulates	Zm00001d004921	0.7
Zm00001d052038	regulates	Zm00001d035445	0.7
Zm00001d052038	regulates	Zm00001d043382	0.7
Zm00001d002799	activates	Zm00001d002016	0.6
Zm00001d006065	regulates	Zm00001d022424	0.6
Zm00001d006065	regulates	Zm00001d035445	0.6
Zm00001d009939	regulates	Zm00001d014944	0.6
Zm00001d010232	regulates	Zm00001d002178	0.6
Zm00001d011297	regulates	Zm00001d048333	0.6
Zm00001d022437	regulates	Zm00001d033567	0.6
Zm00001d032132	inhibits	Zm00001d022424	0.6
Zm00001d032175	activates	Zm00001d048832	0.6
Zm00001d032175	regulates	Zm00001d016415	0.6
Zm00001d032175	regulates	Zm00001d035445	0.6
Zm00001d033719	regulates	Zm00001d029617	0.6
Zm00001d039245	activates	Zm00001d022424	0.6
Zm00001d043663	inhibits	Zm00001d017276	0.6
Zm00001d044272	inhibits	Zm00001d028167	0.6
Zm00001d044409	regulates	Zm00001d035445	0.6
Zm00001d047587	inhibits	Zm00001d053233	0.6
Zm00001d047587	regulates	Zm00001d023994	0.6
Zm00001d047587	regulates	Zm00001d032628	0.6
Zm00001d006065	regulates	Zm00001d004921	0.5
Zm00001d006065	regulates	Zm00001d019629	0.5
Zm00001d006065	regulates	Zm00001d043382	0.5
Zm00001d006065	regulates	Zm00001d046909	0.5
Zm00001d011133	regulates	Zm00001d043663	0.5
Zm00001d011297	activates	Zm00001d048832	0.5
Zm00001d011496	activates	Zm00001d048333	0.5
Zm00001d013130	activates	Zm00001d026606	0.5
Zm00001d019734	inhibits	Zm00001d007486	0.5
Zm00001d019734	inhibits	Zm00001d020808	0.5
Zm00001d024547	regulates	Zm00001d011099	0.5
Zm00001d032132	inhibits	Zm00001d035445	0.5
Zm00001d032132	inhibits	Zm00001d046909	0.5
Zm00001d032175	inhibits	Zm00001d010828	0.5
Zm00001d032175	regulates	Zm00001d018734	0.5
Zm00001d038451	regulates	Zm00001d009999	0.5
Zm00001d039245	activates	Zm00001d043382	0.5
Zm00001d039531	inhibits	Zm00001d047535	0.5
Zm00001d043094	regulates	Zm00001d011133	0.5
Zm00001d043094	regulates	Zm00001d014944	0.5
Zm00001d043491	inhibits	Zm00001d020808	0.5
Zm00001d044272	regulates	Zm00001d014944	0.5
Zm00001d044409	regulates	Zm00001d004921	0.5
Zm00001d047209	inhibits	Zm00001d043094	0.5
Zm00001d047587	regulates	Zm00001d032394	0.5
Zm00001d052038	inhibits	Zm00001d046226	0.5
Zm00001d006065	activates	Zm00001d032629	0.4
Zm00001d006065	inhibits	Zm00001d017966	0.4
Zm00001d010232	activates	Zm00001d043382	0.4
Zm00001d011297	activates	Zm00001d039715	0.4
Zm00001d011297	regulates	Zm00001d029617	0.4
Zm00001d013443	regulates	Zm00001d029617	0.4
Zm00001d014863	regulates	Zm00001d048333	0.4
Zm00001d019734	regulates	Zm00001d011133	0.4
Zm00001d024547	inhibits	Zm00001d020808	0.4
Zm00001d027757	regulates	Zm00001d002018	0.4
Zm00001d028432	activates	Zm00001d048832	0.4
Zm00001d028962	regulates	Zm00001d020808	0.4
Zm00001d032132	inhibits	Zm00001d043382	0.4
Zm00001d032132	regulates	Zm00001d017966	0.4
Zm00001d032175	inhibits	Zm00001d046226	0.4
Zm00001d032175	regulates	Zm00001d028750	0.4
Zm00001d032175	regulates	Zm00001d045884	0.4
Zm00001d039459	regulates	Zm00001d031157	0.4
Zm00001d039459	regulates	Zm00001d051001	0.4
Zm00001d044409	inhibits	Zm00001d046226	0.4
Zm00001d046632	inhibits	Zm00001d038451	0.4
Zm00001d047587	activates	Zm00001d020351	0.4
Zm00001d047587	inhibits	Zm00001d016415	0.4
Zm00001d049543	activates	Zm00001d035080	0.4
Zm00001d051018	activates	Zm00001d035080	0.4
Zm00001d052038	activates	Zm00001d039715	0.4
Zm00001d052038	regulates	Zm00001d048333	0.4

## Sheet: Common_24hpi
Source	Interaction	Target	Width
Zm00001d002429	inhibits	Zm00001d022264	1
Zm00001d002934	activates	Zm00001d008911	1
Zm00001d002934	activates	Zm00001d016014	1
Zm00001d002934	activates	Zm00001d032631	1
Zm00001d002934	regulates	GRMZM5G831399	1
Zm00001d002934	regulates	Zm00001d005951	1
Zm00001d002934	regulates	Zm00001d020808	1
Zm00001d002934	regulates	Zm00001d023768	1
Zm00001d002934	regulates	Zm00001d023769	1
Zm00001d002934	regulates	Zm00001d036965	1
Zm00001d002934	regulates	Zm00001d039099	1
Zm00001d002934	regulates	Zm00001d042847	1
Zm00001d003601	activates	Zm00001d007485	1
Zm00001d003601	activates	Zm00001d007581	1
Zm00001d003601	activates	Zm00001d008911	1
Zm00001d003601	activates	Zm00001d031184	1
Zm00001d003601	activates	Zm00001d050285	1
Zm00001d003601	inhibits	Zm00001d009010	1
Zm00001d003601	inhibits	Zm00001d032719	1
Zm00001d003601	regulates	GRMZM5G831399	1
Zm00001d003601	regulates	Zm00001d000126	1
Zm00001d003601	regulates	Zm00001d002035	1
Zm00001d003601	regulates	Zm00001d005951	1
Zm00001d003601	regulates	Zm00001d013647	1
Zm00001d003601	regulates	Zm00001d018089	1
Zm00001d003601	regulates	Zm00001d020808	1
Zm00001d003601	regulates	Zm00001d021666	1
Zm00001d003601	regulates	Zm00001d024143	1
Zm00001d003601	regulates	Zm00001d027271	1
Zm00001d003601	regulates	Zm00001d028287	1
Zm00001d003601	regulates	Zm00001d031969	1
Zm00001d003601	regulates	Zm00001d032650	1
Zm00001d003601	regulates	Zm00001d035246	1
Zm00001d003601	regulates	Zm00001d042847	1
Zm00001d003601	regulates	Zm00001d046343	1
Zm00001d005951	activates	Zm00001d008911	1
Zm00001d005951	regulates	GRMZM5G831399	1
Zm00001d005951	regulates	Zm00001d019249	1
Zm00001d005951	regulates	Zm00001d020808	1
Zm00001d005951	regulates	Zm00001d042847	1
Zm00001d008812	regulates	Zm00001d017438	1
Zm00001d008812	regulates	Zm00001d031157	1
Zm00001d009088	inhibits	Zm00001d006511	1
Zm00001d009088	inhibits	Zm00001d012869	1
Zm00001d009088	inhibits	Zm00001d033624	1
Zm00001d009088	inhibits	Zm00001d036401	1
Zm00001d009088	inhibits	Zm00001d036668	1
Zm00001d009088	inhibits	Zm00001d037934	1
Zm00001d009088	inhibits	Zm00001d050011	1
Zm00001d009088	regulates	Zm00001d008318	1
Zm00001d009088	regulates	Zm00001d016441	1
Zm00001d009088	regulates	Zm00001d020343	1
Zm00001d009088	regulates	Zm00001d045948	1
Zm00001d009088	regulates	Zm00001d046277	1
Zm00001d009939	activates	Zm00001d031724	1
Zm00001d009939	inhibits	Zm00001d004804	1
Zm00001d009939	inhibits	Zm00001d006900	1
Zm00001d009939	inhibits	Zm00001d009084	1
Zm00001d009939	inhibits	Zm00001d042260	1
Zm00001d009939	regulates	Zm00001d011133	1
Zm00001d009939	regulates	Zm00001d014491	1
Zm00001d009939	regulates	Zm00001d022181	1
Zm00001d009939	regulates	Zm00001d025333	1
Zm00001d009939	regulates	Zm00001d027947	1
Zm00001d009939	regulates	Zm00001d028966	1
Zm00001d009939	regulates	Zm00001d039993	1
Zm00001d009939	regulates	Zm00001d048020	1
Zm00001d010956	activates	Zm00001d031724	1
Zm00001d010956	inhibits	Zm00001d006900	1
Zm00001d010956	regulates	Zm00001d001774	1
Zm00001d010956	regulates	Zm00001d006242	1
Zm00001d010956	regulates	Zm00001d011357	1
Zm00001d010956	regulates	Zm00001d014072	1
Zm00001d010956	regulates	Zm00001d014491	1
Zm00001d010956	regulates	Zm00001d022181	1
Zm00001d010956	regulates	Zm00001d027947	1
Zm00001d011133	activates	Zm00001d031724	1
Zm00001d011133	inhibits	Zm00001d004804	1
Zm00001d011133	inhibits	Zm00001d006900	1
Zm00001d011133	inhibits	Zm00001d009084	1
Zm00001d011133	inhibits	Zm00001d051163	1
Zm00001d011133	regulates	Zm00001d003830	1
Zm00001d011133	regulates	Zm00001d006242	1
Zm00001d011133	regulates	Zm00001d014491	1
Zm00001d011133	regulates	Zm00001d022181	1
Zm00001d011133	regulates	Zm00001d025333	1
Zm00001d011133	regulates	Zm00001d027947	1
Zm00001d011133	regulates	Zm00001d028966	1
Zm00001d011133	regulates	Zm00001d047535	1
Zm00001d011133	regulates	Zm00001d048020	1
Zm00001d011223	activates	Zm00001d003287	1
Zm00001d011223	activates	Zm00001d013644	1
Zm00001d011223	activates	Zm00001d017412	1
Zm00001d011223	activates	Zm00001d018214	1
Zm00001d011223	activates	Zm00001d021693	1
Zm00001d011223	activates	Zm00001d022469	1
Zm00001d011223	activates	Zm00001d045565	1
Zm00001d011223	inhibits	Zm00001d023781	1
Zm00001d011223	inhibits	Zm00001d026017	1
Zm00001d011223	inhibits	Zm00001d034427	1
Zm00001d011223	regulates	GRMZM5G831399	1
Zm00001d011223	regulates	Zm00001d009177	1
Zm00001d011223	regulates	Zm00001d010075	1
Zm00001d011223	regulates	Zm00001d011369	1
Zm00001d011223	regulates	Zm00001d013982	1
Zm00001d011223	regulates	Zm00001d020808	1
Zm00001d011223	regulates	Zm00001d034721	1
Zm00001d011223	regulates	Zm00001d035080	1
Zm00001d011223	regulates	Zm00001d040842	1
Zm00001d011223	regulates	Zm00001d042847	1
Zm00001d011297	activates	Zm00001d002333	1
Zm00001d011297	activates	Zm00001d047532	1
Zm00001d011297	regulates	Zm00001d034107	1
Zm00001d012725	activates	Zm00001d006397	1
Zm00001d012725	activates	Zm00001d016561	1
Zm00001d012725	activates	Zm00001d021977	1
Zm00001d012725	activates	Zm00001d022181	1
Zm00001d012725	activates	Zm00001d028966	1
Zm00001d012725	activates	Zm00001d032691	1
Zm00001d012725	activates	Zm00001d043663	1
Zm00001d012725	regulates	Zm00001d004804	1
Zm00001d012725	regulates	Zm00001d009084	1
Zm00001d012725	regulates	Zm00001d033389	1
Zm00001d013208	activates	Zm00001d019249	1
Zm00001d013208	regulates	Zm00001d001774	1
Zm00001d013443	activates	Zm00001d002333	1
Zm00001d013443	activates	Zm00001d044399	1
Zm00001d013443	activates	Zm00001d044401	1
Zm00001d017412	activates	Zm00001d005741	1
Zm00001d017412	activates	Zm00001d012922	1
Zm00001d017412	activates	Zm00001d018857	1
Zm00001d017412	activates	Zm00001d031157	1
Zm00001d017412	activates	Zm00001d042049	1
Zm00001d017412	activates	Zm00001d047096	1
Zm00001d017412	activates	Zm00001d050156	1
Zm00001d017412	activates	Zm00001d050889	1
Zm00001d017412	regulates	Zm00001d002535	1
Zm00001d017412	regulates	Zm00001d027768	1
Zm00001d017412	regulates	Zm00001d030851	1
Zm00001d017412	regulates	Zm00001d031639	1
Zm00001d017412	regulates	Zm00001d034977	1
Zm00001d017412	regulates	Zm00001d037103	1
Zm00001d017412	regulates	Zm00001d038274	1
Zm00001d017412	regulates	Zm00001d040090	1
Zm00001d017412	regulates	Zm00001d052475	1
Zm00001d017462	activates	Zm00001d008318	1
Zm00001d017462	activates	Zm00001d020343	1
Zm00001d017462	activates	Zm00001d031724	1
Zm00001d017462	activates	Zm00001d038841	1
Zm00001d017462	activates	Zm00001d045948	1
Zm00001d017462	activates	Zm00001d048520	1
Zm00001d017462	inhibits	Zm00001d016441	1
Zm00001d017462	inhibits	Zm00001d033567	1
Zm00001d017462	inhibits	Zm00001d046277	1
Zm00001d017462	regulates	Zm00001d005460	1
Zm00001d017462	regulates	Zm00001d006242	1
Zm00001d017462	regulates	Zm00001d006511	1
Zm00001d017462	regulates	Zm00001d012922	1
Zm00001d017462	regulates	Zm00001d027947	1
Zm00001d017462	regulates	Zm00001d032828	1
Zm00001d017462	regulates	Zm00001d033624	1
Zm00001d017462	regulates	Zm00001d035925	1
Zm00001d017462	regulates	Zm00001d036401	1
Zm00001d017462	regulates	Zm00001d036668	1
Zm00001d017462	regulates	Zm00001d037934	1
Zm00001d017462	regulates	Zm00001d039993	1
Zm00001d017462	regulates	Zm00001d040325	1
Zm00001d017462	regulates	Zm00001d050011	1
Zm00001d022437	inhibits	Zm00001d034602	1
Zm00001d022437	inhibits	Zm00001d040850	1
Zm00001d022437	inhibits	Zm00001d051001	1
Zm00001d022437	inhibits	Zm00001d051525	1
Zm00001d022437	regulates	Zm00001d005823	1
Zm00001d022437	regulates	Zm00001d015856	1
Zm00001d022437	regulates	Zm00001d016166	1
Zm00001d023659	activates	Zm00001d005881	1
Zm00001d023659	activates	Zm00001d008906	1
Zm00001d023659	activates	Zm00001d035270	1
Zm00001d023659	activates	Zm00001d052518	1
Zm00001d023659	regulates	Zm00001d012765	1
Zm00001d025281	activates	Zm00001d034277	1
Zm00001d025281	regulates	Zm00001d019933	1
Zm00001d025957	activates	Zm00001d010814	1
Zm00001d025957	inhibits	Zm00001d016014	1
Zm00001d025957	regulates	Zm00001d023768	1
Zm00001d025957	regulates	Zm00001d023769	1
Zm00001d025957	regulates	Zm00001d031815	1
Zm00001d025957	regulates	Zm00001d036965	1
Zm00001d025957	regulates	Zm00001d039099	1
Zm00001d026017	inhibits	Zm00001d012765	1
Zm00001d026017	inhibits	Zm00001d022518	1
Zm00001d026017	inhibits	Zm00001d030851	1
Zm00001d026017	inhibits	Zm00001d038274	1
Zm00001d026017	inhibits	Zm00001d045014	1
Zm00001d026017	regulates	Zm00001d012922	1
Zm00001d026017	regulates	Zm00001d017412	1
Zm00001d026017	regulates	Zm00001d018857	1
Zm00001d026017	regulates	Zm00001d023659	1
Zm00001d026017	regulates	Zm00001d023781	1
Zm00001d026017	regulates	Zm00001d052518	1
Zm00001d027925	activates	Zm00001d023768	1
Zm00001d027925	activates	Zm00001d023769	1
Zm00001d027925	activates	Zm00001d039099	1
Zm00001d027925	regulates	Zm00001d010814	1
Zm00001d027925	regulates	Zm00001d016014	1
Zm00001d028432	activates	Zm00001d002333	1
Zm00001d028432	activates	Zm00001d035195	1
Zm00001d028432	regulates	Zm00001d034107	1
Zm00001d032132	activates	Zm00001d034107	1
Zm00001d032132	regulates	Zm00001d002333	1
Zm00001d032132	regulates	Zm00001d035195	1
Zm00001d032132	regulates	Zm00001d044401	1
Zm00001d032132	regulates	Zm00001d047532	1
Zm00001d032175	activates	Zm00001d002333	1
Zm00001d032175	activates	Zm00001d047532	1
Zm00001d032175	regulates	Zm00001d034107	1
Zm00001d032265	activates	Zm00001d020984	1
Zm00001d032265	inhibits	Zm00001d046191	1
Zm00001d032265	inhibits	Zm00001d046343	1
Zm00001d032265	regulates	Zm00001d050247	1
Zm00001d033719	activates	Zm00001d035195	1
Zm00001d033719	activates	Zm00001d044399	1
Zm00001d033719	activates	Zm00001d044401	1
Zm00001d034277	activates	Zm00001d026431	1
Zm00001d034277	inhibits	Zm00001d019933	1
Zm00001d034277	regulates	Zm00001d002326	1
Zm00001d034277	regulates	Zm00001d020984	1
Zm00001d035195	activates	Zm00001d002333	1
Zm00001d035195	activates	Zm00001d044399	1
Zm00001d035195	activates	Zm00001d044401	1
Zm00001d035195	regulates	Zm00001d034107	1
Zm00001d038221	activates	Zm00001d016441	1
Zm00001d038221	activates	Zm00001d033567	1
Zm00001d038221	inhibits	Zm00001d020343	1
Zm00001d038221	inhibits	Zm00001d038841	1
Zm00001d038221	regulates	Zm00001d032828	1
Zm00001d038221	regulates	Zm00001d033624	1
Zm00001d038221	regulates	Zm00001d036401	1
Zm00001d038221	regulates	Zm00001d037934	1
Zm00001d038221	regulates	Zm00001d040325	1
Zm00001d040090	activates	Zm00001d004346	1
Zm00001d040090	activates	Zm00001d005741	1
Zm00001d040090	activates	Zm00001d009425	1
Zm00001d040090	activates	Zm00001d013191	1
Zm00001d040090	activates	Zm00001d042049	1
Zm00001d040090	activates	Zm00001d047096	1
Zm00001d040090	activates	Zm00001d050156	1
Zm00001d040090	regulates	Zm00001d002535	1
Zm00001d040090	regulates	Zm00001d027768	1
Zm00001d040090	regulates	Zm00001d031639	1
Zm00001d040090	regulates	Zm00001d034977	1
Zm00001d040090	regulates	Zm00001d037103	1
Zm00001d040090	regulates	Zm00001d046188	1
Zm00001d040090	regulates	Zm00001d048021	1
Zm00001d040090	regulates	Zm00001d052475	1
Zm00001d042665	activates	Zm00001d010814	1
Zm00001d042665	inhibits	Zm00001d016014	1
Zm00001d042665	inhibits	Zm00001d032631	1
Zm00001d042665	regulates	Zm00001d013647	1
Zm00001d042665	regulates	Zm00001d023768	1
Zm00001d042665	regulates	Zm00001d023769	1
Zm00001d042665	regulates	Zm00001d025012	1
Zm00001d042665	regulates	Zm00001d036965	1
Zm00001d042665	regulates	Zm00001d039099	1
Zm00001d043025	activates	Zm00001d020984	1
Zm00001d043025	activates	Zm00001d034277	1
Zm00001d043025	regulates	Zm00001d032265	1
Zm00001d043025	regulates	Zm00001d050247	1
Zm00001d043663	activates	Zm00001d031724	1
Zm00001d043663	activates	Zm00001d033389	1
Zm00001d043663	inhibits	Zm00001d004804	1
Zm00001d043663	inhibits	Zm00001d006900	1
Zm00001d043663	inhibits	Zm00001d009084	1
Zm00001d043663	inhibits	Zm00001d051163	1
Zm00001d043663	regulates	Zm00001d006242	1
Zm00001d043663	regulates	Zm00001d022181	1
Zm00001d043663	regulates	Zm00001d025333	1
Zm00001d043663	regulates	Zm00001d027947	1
Zm00001d043663	regulates	Zm00001d028966	1
Zm00001d043663	regulates	Zm00001d047535	1
Zm00001d043663	regulates	Zm00001d048020	1
Zm00001d044272	activates	Zm00001d008318	1
Zm00001d044272	activates	Zm00001d031724	1
Zm00001d044272	inhibits	Zm00001d006900	1
Zm00001d044272	inhibits	Zm00001d009084	1
Zm00001d044272	inhibits	Zm00001d042260	1
Zm00001d044272	regulates	Zm00001d006242	1
Zm00001d044272	regulates	Zm00001d017462	1
Zm00001d044272	regulates	Zm00001d022181	1
Zm00001d044272	regulates	Zm00001d025333	1
Zm00001d044272	regulates	Zm00001d027947	1
Zm00001d044272	regulates	Zm00001d039993	1
Zm00001d044272	regulates	Zm00001d048020	1
Zm00001d046621	activates	Zm00001d040090	1
Zm00001d046621	activates	Zm00001d046915	1
Zm00001d046621	inhibits	Zm00001d002535	1
Zm00001d046621	inhibits	Zm00001d014840	1
Zm00001d046621	inhibits	Zm00001d038274	1
Zm00001d046621	inhibits	Zm00001d045014	1
Zm00001d046621	inhibits	Zm00001d052475	1
Zm00001d046621	regulates	Zm00001d008906	1
Zm00001d046621	regulates	Zm00001d009425	1
Zm00001d046621	regulates	Zm00001d012922	1
Zm00001d046621	regulates	Zm00001d017412	1
Zm00001d046621	regulates	Zm00001d018857	1
Zm00001d046621	regulates	Zm00001d042049	1
Zm00001d046621	regulates	Zm00001d050156	1
Zm00001d046621	regulates	Zm00001d050889	1
Zm00001d046621	regulates	Zm00001d052518	1
Zm00001d050247	activates	Zm00001d020984	1
Zm00001d050247	inhibits	Zm00001d046191	1
Zm00001d050247	regulates	Zm00001d032265	1
Zm00001d050404	activates	Zm00001d004346	1
Zm00001d050404	activates	Zm00001d005741	1
Zm00001d050404	activates	Zm00001d009425	1
Zm00001d050404	activates	Zm00001d013191	1
Zm00001d050404	activates	Zm00001d042049	1
Zm00001d050404	activates	Zm00001d044401	1
Zm00001d050404	activates	Zm00001d047096	1
Zm00001d050404	activates	Zm00001d050156	1
Zm00001d050404	regulates	Zm00001d002535	1
Zm00001d050404	regulates	Zm00001d027768	1
Zm00001d050404	regulates	Zm00001d031639	1
Zm00001d050404	regulates	Zm00001d034107	1
Zm00001d050404	regulates	Zm00001d034977	1
Zm00001d050404	regulates	Zm00001d037103	1
Zm00001d050404	regulates	Zm00001d040090	1
Zm00001d050404	regulates	Zm00001d042572	1
Zm00001d050404	regulates	Zm00001d046188	1
Zm00001d050404	regulates	Zm00001d048021	1
Zm00001d050404	regulates	Zm00001d052475	1
Zm00001d051981	inhibits	Zm00001d005951	1
Zm00001d051981	inhibits	Zm00001d028806	1
Zm00001d052847	activates	Zm00001d008911	1
Zm00001d052847	regulates	Zm00001d005951	1
Zm00001d002429	activates	Zm00001d044401	0.9
Zm00001d002934	inhibits	Zm00001d010814	0.9
Zm00001d002934	regulates	Zm00001d039495	0.9
Zm00001d009088	inhibits	Zm00001d051525	0.9
Zm00001d010956	inhibits	Zm00001d009084	0.9
Zm00001d010956	inhibits	Zm00001d027948	0.9
Zm00001d010956	regulates	Zm00001d031657	0.9
Zm00001d010956	regulates	Zm00001d048020	0.9
Zm00001d011133	inhibits	Zm00001d027948	0.9
Zm00001d011133	inhibits	Zm00001d028167	0.9
Zm00001d012725	activates	Zm00001d014491	0.9
Zm00001d013443	activates	Zm00001d035195	0.9
Zm00001d013443	regulates	Zm00001d034107	0.9
Zm00001d017412	regulates	Zm00001d045014	0.9
Zm00001d017412	regulates	Zm00001d046188	0.9
Zm00001d017462	regulates	Zm00001d009146	0.9
Zm00001d017462	regulates	Zm00001d018857	0.9
Zm00001d026017	regulates	Zm00001d050889	0.9
Zm00001d027925	inhibits	Zm00001d036965	0.9
Zm00001d028432	activates	Zm00001d047532	0.9
Zm00001d032132	regulates	Zm00001d013191	0.9
Zm00001d032132	regulates	Zm00001d044399	0.9
Zm00001d032265	regulates	Zm00001d042049	0.9
Zm00001d038221	regulates	Zm00001d051525	0.9
Zm00001d040090	inhibits	Zm00001d027557	0.9
Zm00001d043025	regulates	Zm00001d026431	0.9
Zm00001d043663	inhibits	Zm00001d028167	0.9
Zm00001d043663	regulates	Zm00001d002673	0.9
Zm00001d043921	regulates	Zm00001d025957	0.9
Zm00001d044272	inhibits	Zm00001d027948	0.9
Zm00001d050247	inhibits	Zm00001d046343	0.9
Zm00001d050404	activates	Zm00001d047532	0.9
Zm00001d051981	regulates	Zm00001d008911	0.9
Zm00001d002934	inhibits	Zm00001d032719	0.8
Zm00001d002934	regulates	Zm00001d013647	0.8
Zm00001d009939	inhibits	Zm00001d027948	0.8
Zm00001d009939	regulates	Zm00001d003830	0.8
Zm00001d009939	regulates	Zm00001d021977	0.8
Zm00001d010956	regulates	Zm00001d002673	0.8
Zm00001d011133	activates	Zm00001d033389	0.8
Zm00001d011133	regulates	Zm00001d021977	0.8
Zm00001d011297	activates	Zm00001d032175	0.8
Zm00001d011297	activates	Zm00001d035195	0.8
Zm00001d012725	activates	Zm00001d048020	0.8
Zm00001d012725	regulates	Zm00001d027948	0.8
Zm00001d013208	regulates	Zm00001d031657	0.8
Zm00001d017462	activates	Zm00001d015856	0.8
Zm00001d025957	regulates	Zm00001d002035	0.8
Zm00001d025957	regulates	Zm00001d013647	0.8
Zm00001d026017	regulates	Zm00001d002673	0.8
Zm00001d028432	regulates	Zm00001d042727	0.8
Zm00001d032175	activates	Zm00001d035195	0.8
Zm00001d032265	activates	Zm00001d046188	0.8
Zm00001d040090	regulates	Zm00001d021645	0.8
Zm00001d043663	inhibits	Zm00001d027948	0.8
Zm00001d043663	regulates	Zm00001d011133	0.8
Zm00001d046621	inhibits	Zm00001d023568	0.8
Zm00001d046621	inhibits	Zm00001d030851	0.8
Zm00001d046621	regulates	Zm00001d026017	0.8
Zm00001d002934	regulates	Zm00001d003601	0.7
Zm00001d002934	regulates	Zm00001d018089	0.7
Zm00001d010956	regulates	Zm00001d025333	0.7
Zm00001d011223	activates	Zm00001d051157	0.7
Zm00001d012725	activates	Zm00001d011133	0.7
Zm00001d025957	inhibits	Zm00001d032631	0.7
Zm00001d027925	activates	Zm00001d031815	0.7
Zm00001d028432	activates	Zm00001d018393	0.7
Zm00001d028432	activates	Zm00001d032175	0.7
Zm00001d028432	activates	Zm00001d044401	0.7
Zm00001d032175	activates	Zm00001d018393	0.7
Zm00001d032175	activates	Zm00001d044401	0.7
Zm00001d033719	regulates	Zm00001d034107	0.7
Zm00001d038221	inhibits	Zm00001d038762	0.7
Zm00001d043569	activates	Zm00001d003190	0.7
Zm00001d043663	regulates	Zm00001d021977	0.7
Zm00001d046621	activates	Zm00001d021645	0.7
Zm00001d046621	regulates	Zm00001d004346	0.7
Zm00001d050404	regulates	Zm00001d042727	0.7
Zm00001d002429	activates	Zm00001d044399	0.6
Zm00001d002934	regulates	Zm00001d040842	0.6
Zm00001d009939	inhibits	Zm00001d006069	0.6
Zm00001d011133	regulates	Zm00001d002673	0.6
Zm00001d011133	regulates	Zm00001d043663	0.6
Zm00001d012725	activates	Zm00001d036925	0.6
Zm00001d017412	activates	Zm00001d014072	0.6
Zm00001d017412	regulates	Zm00001d048021	0.6
Zm00001d017462	activates	Zm00001d045014	0.6
Zm00001d020495	activates	Zm00001d002564	0.6
Zm00001d025957	regulates	Zm00001d023774	0.6
Zm00001d026017	regulates	Zm00001d035016	0.6
Zm00001d027991	regulates	Zm00001d003190	0.6
Zm00001d028432	activates	Zm00001d013191	0.6
Zm00001d032132	regulates	Zm00001d018393	0.6
Zm00001d032265	activates	Zm00001d052475	0.6
Zm00001d032265	regulates	Zm00001d031657	0.6
Zm00001d038221	regulates	Zm00001d005460	0.6
Zm00001d043663	inhibits	Zm00001d027946	0.6
Zm00001d044272	inhibits	Zm00001d006069	0.6
Zm00001d044272	regulates	Zm00001d002673	0.6
Zm00001d050404	activates	Zm00001d009877	0.6
Zm00001d008812	regulates	Zm00001d036925	0.5
Zm00001d009088	activates	Zm00001d018206	0.5
Zm00001d009088	regulates	Zm00001d033567	0.5
Zm00001d009939	regulates	Zm00001d002673	0.5
Zm00001d010956	activates	Zm00001d022518	0.5
Zm00001d010956	activates	Zm00001d038762	0.5
Zm00001d011297	activates	Zm00001d013191	0.5
Zm00001d011297	activates	Zm00001d044401	0.5
Zm00001d012725	regulates	Zm00001d022630	0.5
Zm00001d017412	activates	Zm00001d004346	0.5
Zm00001d017412	inhibits	Zm00001d026017	0.5
Zm00001d017412	inhibits	Zm00001d027557	0.5
Zm00001d017412	regulates	Zm00001d021645	0.5
Zm00001d017412	regulates	Zm00001d023568	0.5
Zm00001d017462	regulates	Zm00001d002673	0.5
Zm00001d017462	regulates	Zm00001d014491	0.5
Zm00001d017462	regulates	Zm00001d022181	0.5
Zm00001d017462	regulates	Zm00001d040244	0.5
Zm00001d025957	activates	Zm00001d032719	0.5
Zm00001d026017	inhibits	Zm00001d023568	0.5
Zm00001d027925	activates	Zm00001d013647	0.5
Zm00001d032132	regulates	Zm00001d031157	0.5
Zm00001d032175	activates	Zm00001d013191	0.5
Zm00001d032175	activates	Zm00001d044399	0.5
Zm00001d032175	regulates	Zm00001d042727	0.5
Zm00001d032265	inhibits	Zm00001d040090	0.5
Zm00001d039245	regulates	Zm00001d046953	0.5
Zm00001d043569	regulates	Zm00001d012869	0.5
Zm00001d050247	regulates	Zm00001d031657	0.5
Zm00001d050404	activates	Zm00001d044399	0.5
Zm00001d050404	activates	Zm00001d047827	0.5
Zm00001d003601	regulates	Zm00001d021073	0.4
Zm00001d008812	inhibits	Zm00001d022630	0.4
Zm00001d011133	inhibits	Zm00001d027946	0.4
Zm00001d011223	regulates	Zm00001d039495	0.4
Zm00001d011297	activates	Zm00001d018393	0.4
Zm00001d017412	activates	Zm00001d002673	0.4
Zm00001d017462	activates	Zm00001d038274	0.4
Zm00001d017462	regulates	Zm00001d017412	0.4
Zm00001d020714	activates	Zm00001d002564	0.4
Zm00001d023615	activates	Zm00001d028165	0.4
Zm00001d026017	regulates	Zm00001d014072	0.4
Zm00001d027925	regulates	Zm00001d032719	0.4
Zm00001d028721	regulates	Zm00001d023617	0.4
Zm00001d040090	activates	Zm00001d031157	0.4
Zm00001d040090	regulates	Zm00001d042727	0.4
Zm00001d041580	activates	Zm00001d002564	0.4
Zm00001d044272	inhibits	Zm00001d009858	0.4
Zm00001d046621	inhibits	Zm00001d012765	0.4
Zm00001d046621	inhibits	Zm00001d034721	0.4

## Sheet: Overlap_ChIP
Sample	Source	ChIP	Outdegree	Overlap	# of confirmed interactions
ETI_24hpi	Zm00001d002143	N
ETI_24hpi	Zm00001d002654	N
ETI_24hpi	Zm00001d008612	N
ETI_24hpi	Zm00001d008853	N
ETI_24hpi	Zm00001d010232	N
H95Rp1-D_24hpi	Zm00001d010634	Y	11	0.18	2
ETI_24hpi	Zm00001d010751	N
ETI_24hpi	Zm00001d010812	N
ETI_24hpi	Zm00001d012337	N
H95Rp1-D_24hpi	Zm00001d017176	Y	17	0.12	2
H95Rp1-D_24hpi	Zm00001d018571	Y	12	0	0
ETI_24hpi	Zm00001d019734	N
H95Rp1-D_24hpi	Zm00001d020492	Y	40	0.1	4
ETI_24hpi	Zm00001d027924	N
H95Rp1-D_24hpi	Zm00001d032024	Y	9	0.11	1
ETI_24hpi	Zm00001d036364	N
ETI_24hpi	Zm00001d037749	N
ETI_24hpi	Zm00001d039459	N
ETI_24hpi	Zm00001d039532	N
ETI_24hpi	Zm00001d039989	N
ETI_24hpi	Zm00001d040621	N
ETI_24hpi	Zm00001d043491	N
ETI_24hpi	Zm00001d044662	N
ETI_24hpi	Zm00001d046354	N
ETI_24hpi	Zm00001d049443	N
ETI_24hpi	Zm00001d052038	N
ETI_24hpi	Zm00001d053124	N
ETI_24hpi	Zm00001d030513	N
ETI_24hpi	Zm00001d049525	N
ETI_24hpi	Zm00001d051865	N
ETI_24hpi	Zm00001d053988	N
ETI_24hpi	Zm00001d017900	N
ETI_24hpi	Zm00001d021208	N
ETI_24hpi	Zm00001d049485	N
H95Rp1-D_24hpi	Zm00001d009599	Y	1	0	0
ETI_24hpi	Zm00001d017782	N
ETI_12hpi	Zm00001d002654	N
ETI_12hpi	Zm00001d003601	N
ETI_12hpi	Zm00001d003657	N
ETI_12hpi	Zm00001d004102	N
ETI_12hpi	Zm00001d005888	N
ETI_12hpi	Zm00001d005951	N
ETI_12hpi	Zm00001d006701	N
ETI_12hpi	Zm00001d007329	N
ETI_12hpi	Zm00001d008176	N
ETI_12hpi	Zm00001d010175	N
ETI_12hpi	Zm00001d011223	N
ETI_12hpi	Zm00001d011639	N
ETI_12hpi	Zm00001d012255	N
H95Rp1-D_12hpi	Zm00001d012527	Y	26	0.23	4
H95Rp1-D_12hpi	Zm00001d015468	Y	11	0.45	5
ETI_12hpi	Zm00001d018421	N
H95Rp1-D_12hpi	Zm00001d020492	Y	61	0.18	12
ETI_12hpi	Zm00001d020495	N
ETI_12hpi	Zm00001d020714	N
ETI_12hpi	Zm00001d021403	N
ETI_12hpi	Zm00001d022440	N
ETI_12hpi	Zm00001d023615	N
ETI_12hpi	Zm00001d025957	N
ETI_12hpi	Zm00001d026351	N
ETI_12hpi	Zm00001d026536	N
ETI_12hpi	Zm00001d027292	N
ETI_12hpi	Zm00001d027991	N
H95Rp1-D_12hpi	Zm00001d028625	Y	1	0	0
ETI_12hpi	Zm00001d028721	N
ETI_12hpi	Zm00001d029587	N
ETI_12hpi	Zm00001d030644	N
ETI_12hpi	Zm00001d034629	N
ETI_12hpi	Zm00001d037749	N
ETI_12hpi	Zm00001d038527	N
ETI_12hpi	Zm00001d038746	N
ETI_12hpi	Zm00001d039437	N
ETI_12hpi	Zm00001d041580	N
ETI_12hpi	Zm00001d042665	N
ETI_12hpi	Zm00001d045026	N
ETI_12hpi	Zm00001d047334	N
ETI_12hpi	Zm00001d049295	N
H95Rp1-D_12hpi	Zm00001d051458	Y	46	0.07	3
ETI_12hpi	Zm00001d052847	N
ETI_12hpi	Zm00001d053220	N
ETI_12hpi	Zm00001d053988	N
ETI_12hpi	Zm00001d028472	N
ETI_12hpi	Zm00001d040464	N
ETI_12hpi	Zm00001d035512	N
ETI_12hpi	Zm00001d003162	N
ETI_12hpi	Zm00001d042363	N
PTI_24hpi	Zm00001d002429	N
PTI_24hpi	Zm00001d002934	N
PTI_24hpi	Zm00001d003601	N
PTI_24hpi	Zm00001d005951	N
PTI_24hpi	Zm00001d008812	N
PTI_24hpi	Zm00001d009088	N
PTI_24hpi	Zm00001d009939	N
PTI_24hpi	Zm00001d010956	N
PTI_24hpi	Zm00001d011133	N
PTI_24hpi	Zm00001d011223	N
PTI_24hpi	Zm00001d011297	N
PTI_24hpi	Zm00001d012725	N
PTI_24hpi	Zm00001d013208	N
Common_24hpi	Zm00001d013443	Y	5	0.2	1
PTI_24hpi	Zm00001d017412	N
PTI_24hpi	Zm00001d017462	N
PTI_24hpi	Zm00001d022437	N
PTI_24hpi	Zm00001d023659	N
PTI_24hpi	Zm00001d025281	N
PTI_24hpi	Zm00001d025957	N
PTI_24hpi	Zm00001d026017	N
PTI_24hpi	Zm00001d027925	N
PTI_24hpi	Zm00001d028432	N
PTI_24hpi	Zm00001d032132	N
PTI_24hpi	Zm00001d032175	N
Common_24hpi	Zm00001d032265	Y	9	0	0
Common_24hpi	Zm00001d033719	Y	4	0	0
PTI_24hpi	Zm00001d034277	N
PTI_24hpi	Zm00001d035195	N
PTI_24hpi	Zm00001d038221	N
PTI_24hpi	Zm00001d040090	N
PTI_24hpi	Zm00001d042665	N
PTI_24hpi	Zm00001d043025	N
PTI_24hpi	Zm00001d043663	N
PTI_24hpi	Zm00001d044272	N
PTI_24hpi	Zm00001d046621	N
PTI_24hpi	Zm00001d050247	N
PTI_24hpi	Zm00001d050404	N
PTI_24hpi	Zm00001d051981	N
PTI_24hpi	Zm00001d052847	N
PTI_24hpi	Zm00001d043921	N
PTI_24hpi	Zm00001d043569	N
PTI_24hpi	Zm00001d020495	N
PTI_24hpi	Zm00001d027991	N
PTI_24hpi	Zm00001d039245	N
PTI_24hpi	Zm00001d020714	N
PTI_24hpi	Zm00001d023615	N
PTI_24hpi	Zm00001d028721	N
PTI_24hpi	Zm00001d041580	N
Common_12hpi	Zm00001d002799	Y	6	0.17	1
PTI_12hpi	Zm00001d009939	N
PTI_12hpi	Zm00001d009999	N
PTI_12hpi	Zm00001d011133	N
PTI_12hpi	Zm00001d011496	N
PTI_12hpi	Zm00001d012508	N
PTI_12hpi	Zm00001d013130	N
Common_12hpi	Zm00001d014863	Y	14	0.07	1
Common_12hpi	Zm00001d017176	Y	3	0	0
PTI_12hpi	Zm00001d019207	N
PTI_12hpi	Zm00001d019734	N
PTI_12hpi	Zm00001d022424	N
PTI_12hpi	Zm00001d022437	N
PTI_12hpi	Zm00001d024547	N
PTI_12hpi	Zm00001d025281	N
PTI_12hpi	Zm00001d027757	N
PTI_12hpi	Zm00001d027925	N
PTI_12hpi	Zm00001d028432	N
PTI_12hpi	Zm00001d028962	N
PTI_12hpi	Zm00001d030577	N
PTI_12hpi	Zm00001d031655	N
PTI_12hpi	Zm00001d032132	N
PTI_12hpi	Zm00001d032175	N
Common_12hpi	Zm00001d034298	Y	3	0	0
PTI_12hpi	Zm00001d038023	N
PTI_12hpi	Zm00001d038451	N
PTI_12hpi	Zm00001d038930	N
PTI_12hpi	Zm00001d039245	N
PTI_12hpi	Zm00001d039459	N
PTI_12hpi	Zm00001d039531	N
PTI_12hpi	Zm00001d039913	N
PTI_12hpi	Zm00001d043025	N
PTI_12hpi	Zm00001d043094	N
PTI_12hpi	Zm00001d043491	N
PTI_12hpi	Zm00001d043569	N
PTI_12hpi	Zm00001d043663	N
PTI_12hpi	Zm00001d044272	N
Common_12hpi	Zm00001d044785	Y	4	0	0
PTI_12hpi	Zm00001d046346	N
PTI_12hpi	Zm00001d046632	N
PTI_12hpi	Zm00001d046718	N
PTI_12hpi	Zm00001d046805	N
PTI_12hpi	Zm00001d047209	N
PTI_12hpi	Zm00001d047587	N
Common_12hpi	Zm00001d048623	Y	2	0	0
PTI_12hpi	Zm00001d049347	N
PTI_12hpi	Zm00001d049543	N
PTI_12hpi	Zm00001d051018	N
PTI_12hpi	Zm00001d010232	N
PTI_12hpi	Zm00001d011297	N
Common_12hpi	Zm00001d044409	Y	6	0.5	3
PTI_12hpi	Zm00001d006065	N
PTI_12hpi	Zm00001d022099	N
PTI_12hpi	Zm00001d052038	N
Common_12hpi	Zm00001d033719	Y	1	0	0
Common_12hpi	Zm00001d013443	Y	1	0	0
			293		39
