# Supplementary material for: Analysis of the transcriptomic, metabolomic, and gene regulatory responses to Puccinia sorghi in maize
Source: Mol Plant Pathol. 2021 Feb 28;22(4):465–79. doi: 10.1111/mpp.13040 (PMC7938627; doi:10.1111/mpp.13040)
Supplement: Supplementary file 15 — FILE S5 Output of a GO enrichment analysis with the BiNGO app in Cytoscape. The BiNGO analysis was performed on the non‐TF nodes of the 12 hr postinoculation (hpi) and 24 hpi networks. X = total number of genes in the tested gene set, N = total number of genes in the maize genome, x = number of genes from the tested gene set that are associated to the GO ID, n = number of genes from the maize genome that are associated with the GO ID [file MPP-22-465-s017.xlsx]

## Sheet: Sheet1
Ouput of a GO enrichment analysis with the BiNGO app in Cytoscape. The BiNGO analysis was performed on the non-TF nodes of the 12 hpi and 24 hpi network. X = total number of genes in the tested gene set, N = total number of genes in the maize genome, x = number of genes from the tested gene set that are associated to the GO ID, n = number of genes from the maize genome that are associated to the …
Network	GO-ID	p-value	corr p-value (FDR)	x	n	X	N	Description	Genes in test set
12 hpi	44281	5.9645e-10	8.9289e-07	74	9931	153	39311	small molecule metabolic process	ZM00001D038097|ZM00001D019899|ZM00001D041663|ZM00001D047640|ZM00001D053648|ZM00001D031778|ZM00001D045145|ZM00001D004472|ZM00001D007228|ZM00001D010115|ZM00001D052475|ZM00001D034124|ZM00001D034721|ZM00001D041669|ZM00001D029416|ZM00001D026426|ZM00001D037073|ZM00001D025528|ZM00001D014792|ZM00001D025923|ZM00001D048944|ZM00001D013223|ZM00001D021245|ZM00001D021168|ZM00001D051556|ZM00001D043174|ZM00001D0…
12 hpi	44283	2.3898e-08	1.2548e-05	41	4229	153	39311	small molecule biosynthetic process	ZM00001D038097|ZM00001D019899|ZM00001D047640|ZM00001D012446|ZM00001D046454|ZM00001D045145|ZM00001D008975|ZM00001D006037|ZM00001D053782|ZM00001D004472|ZM00001D029356|ZM00001D007228|ZM00001D010115|ZM00001D052475|ZM00001D029416|ZM00001D034461|ZM00001D051161|ZM00001D037073|ZM00001D014792|ZM00001D047797|ZM00001D012197|ZM00001D024852|ZM00001D013223|ZM00001D051556|ZM00001D013326|ZM00001D033924|ZM00001D0…
12 hpi	32787	2.5147e-08	1.2548e-05	31	2627	153	39311	monocarboxylic acid metabolic process	ZM00001D046454|ZM00001D047581|ZM00001D008975|ZM00001D053782|ZM00001D004472|ZM00001D007228|ZM00001D010115|ZM00001D034124|ZM00001D029416|ZM00001D034461|ZM00001D050032|ZM00001D051161|ZM00001D045927|ZM00001D037073|ZM00001D014792|ZM00001D025923|ZM00001D021666|ZM00001D015025|ZM00001D012197|ZM00001D021168|ZM00001D018838|ZM00001D010602|ZM00001D028572|ZM00001D029589|ZM00001D000020|ZM00001D002564|ZM00001D0…
12 hpi	44255	1.146e-07	3.5512e-05	32	2967	153	39311	cellular lipid metabolic process	ZM00001D018429|ZM00001D046454|ZM00001D045145|ZM00001D047581|ZM00001D053782|ZM00001D004472|ZM00001D007228|ZM00001D009741|ZM00001D029416|ZM00001D034461|ZM00001D050032|ZM00001D045927|ZM00001D037073|ZM00001D025923|ZM00001D045311|ZM00001D015025|ZM00001D012197|ZM00001D021168|ZM00001D051556|ZM00001D018838|ZM00001D009877|ZM00001D034978|ZM00001D032238|ZM00001D029589|ZM00001D000020|ZM00001D002564|ZM00001D0…
12 hpi	6091	1.1861e-07	3.5512e-05	20	1266	153	39311	generation of precursor metabolites and energy	ZM00001D038097|ZM00001D014792|ZM00001D021666|ZM00001D019899|ZM00001D012446|ZM00001D013326|ZM00001D033924|ZM00001D047581|ZM00001D008975|ZM00001D009877|ZM00001D006159|ZM00001D002384|ZM00001D017907|ZM00001D038229|ZM00001D051554|ZM00001D029745|ZM00001D019177|ZM00001D006866|ZM00001D050032|ZM00001D051272
12 hpi	19748	2.5053e-07	6.2507e-05	24	1862	153	39311	secondary metabolic process	ZM00001D037073|ZM00001D025528|ZM00001D025923|ZM00001D015025|ZM00001D012197|ZM00001D024852|ZM00001D021168|ZM00001D051556|ZM00001D045145|ZM00001D028560|ZM00001D043174|ZM00001D006037|ZM00001D053782|ZM00001D009877|ZM00001D002384|ZM00001D002564|ZM00001D051554|ZM00001D033383|ZM00001D029416|ZM00001D006866|ZM00001D050341|ZM00001D050032|ZM00001D051161|ZM00001D023617
12 hpi	8610	5.2676e-07	9.1254e-05	26	2234	153	39311	lipid biosynthetic process	ZM00001D018429|ZM00001D046454|ZM00001D045145|ZM00001D047581|ZM00001D053782|ZM00001D004472|ZM00001D007228|ZM00001D052475|ZM00001D029416|ZM00001D034461|ZM00001D050032|ZM00001D045927|ZM00001D012197|ZM00001D024852|ZM00001D021168|ZM00001D051556|ZM00001D018838|ZM00001D009877|ZM00001D034978|ZM00001D029589|ZM00001D000020|ZM00001D053675|ZM00001D033383|ZM00001D040842|ZM00001D006866|ZM00001D050341
12 hpi	6066	5.6351e-07	9.1254e-05	26	2242	153	39311	alcohol metabolic process	ZM00001D041663|ZM00001D045145|ZM00001D047581|ZM00001D008975|ZM00001D053782|ZM00001D033853|ZM00001D004472|ZM00001D010115|ZM00001D052475|ZM00001D038229|ZM00001D029416|ZM00001D050032|ZM00001D045927|ZM00001D014792|ZM00001D047797|ZM00001D012197|ZM00001D021245|ZM00001D007186|ZM00001D048100|ZM00001D018838|ZM00001D009877|ZM00001D028572|ZM00001D033383|ZM00001D019177|ZM00001D006866|ZM00001D039880
12 hpi	6753	6.6439e-07	9.1254e-05	23	1823	153	39311	nucleoside phosphate metabolic process	ZM00001D023922|ZM00001D012197|ZM00001D048944|ZM00001D013223|ZM00001D021245|ZM00001D012446|ZM00001D013326|ZM00001D033924|ZM00001D047581|ZM00001D048100|ZM00001D018838|ZM00001D009877|ZM00001D028572|ZM00001D010115|ZM00001D032855|ZM00001D034721|ZM00001D033383|ZM00001D026426|ZM00001D019177|ZM00001D006866|ZM00001D050341|ZM00001D007417|ZM00001D050032
12 hpi	9117	6.6439e-07	9.1254e-05	23	1823	153	39311	nucleotide metabolic process	ZM00001D023922|ZM00001D012197|ZM00001D048944|ZM00001D013223|ZM00001D021245|ZM00001D012446|ZM00001D013326|ZM00001D033924|ZM00001D047581|ZM00001D048100|ZM00001D018838|ZM00001D009877|ZM00001D028572|ZM00001D010115|ZM00001D032855|ZM00001D034721|ZM00001D033383|ZM00001D026426|ZM00001D019177|ZM00001D006866|ZM00001D050341|ZM00001D007417|ZM00001D050032
12 hpi	43436	7.5045e-07	9.1254e-05	38	4259	153	39311	oxoacid metabolic process	ZM00001D019899|ZM00001D046454|ZM00001D045145|ZM00001D047581|ZM00001D008975|ZM00001D053782|ZM00001D004472|ZM00001D007228|ZM00001D010115|ZM00001D034124|ZM00001D029416|ZM00001D034461|ZM00001D050032|ZM00001D051161|ZM00001D045927|ZM00001D037073|ZM00001D014792|ZM00001D025923|ZM00001D021666|ZM00001D015025|ZM00001D012197|ZM00001D024852|ZM00001D013223|ZM00001D021168|ZM00001D051556|ZM00001D018838|ZM00001D0…
12 hpi	19752	7.5045e-07	9.1254e-05	38	4259	153	39311	carboxylic acid metabolic process	ZM00001D019899|ZM00001D046454|ZM00001D045145|ZM00001D047581|ZM00001D008975|ZM00001D053782|ZM00001D004472|ZM00001D007228|ZM00001D010115|ZM00001D034124|ZM00001D029416|ZM00001D034461|ZM00001D050032|ZM00001D051161|ZM00001D045927|ZM00001D037073|ZM00001D014792|ZM00001D025923|ZM00001D021666|ZM00001D015025|ZM00001D012197|ZM00001D024852|ZM00001D013223|ZM00001D021168|ZM00001D051556|ZM00001D018838|ZM00001D0…
12 hpi	46483	7.9246e-07	9.1254e-05	28	2591	153	39311	heterocycle metabolic process	ZM00001D038097|ZM00001D012101|ZM00001D047640|ZM00001D012446|ZM00001D021450|ZM00001D047581|ZM00001D053782|ZM00001D034124|ZM00001D034721|ZM00001D034461|ZM00001D026426|ZM00001D051161|ZM00001D023922|ZM00001D015025|ZM00001D012197|ZM00001D048944|ZM00001D013223|ZM00001D021168|ZM00001D013326|ZM00001D033924|ZM00001D043174|ZM00001D009877|ZM00001D032855|ZM00001D002564|ZM00001D033383|ZM00001D019177|ZM00001D0…
12 hpi	6082	1.0124e-06	0.00010826	38	4311	153	39311	organic acid metabolic process	ZM00001D019899|ZM00001D046454|ZM00001D045145|ZM00001D047581|ZM00001D008975|ZM00001D053782|ZM00001D004472|ZM00001D007228|ZM00001D010115|ZM00001D034124|ZM00001D029416|ZM00001D034461|ZM00001D050032|ZM00001D051161|ZM00001D045927|ZM00001D037073|ZM00001D014792|ZM00001D025923|ZM00001D021666|ZM00001D015025|ZM00001D012197|ZM00001D024852|ZM00001D013223|ZM00001D021168|ZM00001D051556|ZM00001D018838|ZM00001D0…
12 hpi	55086	1.1058e-06	0.00011036	24	2024	153	39311	nucleobase	nucleoside and nucleotide metabolic process	ZM00001D023922|ZM00001D012197|ZM00001D048944|ZM00001D013223|ZM00001D021245|ZM00001D012446|ZM00001D013326|ZM00001D033924|ZM00001D047581|ZM00001D048100|ZM00001D018838|ZM00001D009877|ZM00001D028572|ZM00001D010115|ZM00001D032855|ZM00001D034721|ZM00001D041669|ZM00001D033383|ZM00001D026426|ZM00001D019177|ZM00001D006866|ZM00001D050341|ZM00001D007417|ZM00001D050032
12 hpi	42180	2.4948e-06	0.00023342	38	4474	153	39311	cellular ketone metabolic process	ZM00001D019899|ZM00001D046454|ZM00001D045145|ZM00001D047581|ZM00001D008975|ZM00001D053782|ZM00001D004472|ZM00001D007228|ZM00001D010115|ZM00001D034124|ZM00001D029416|ZM00001D034461|ZM00001D050032|ZM00001D051161|ZM00001D045927|ZM00001D037073|ZM00001D014792|ZM00001D025923|ZM00001D021666|ZM00001D015025|ZM00001D012197|ZM00001D024852|ZM00001D013223|ZM00001D021168|ZM00001D051556|ZM00001D018838|ZM00001D0…
12 hpi	19684	3.3576e-06	0.00029567	10	390	153	39311	photosynthesis	light reaction	ZM00001D038097|ZM00001D009877|ZM00001D006159|ZM00001D002384|ZM00001D017907|ZM00001D019899|ZM00001D029745|ZM00001D019177|ZM00001D006866|ZM00001D047581
12 hpi	6098	3.7767e-06	0.00031352	9	309	153	39311	pentose-phosphate shunt	ZM00001D009877|ZM00001D010115|ZM00001D021245|ZM00001D033383|ZM00001D019177|ZM00001D047581|ZM00001D050032|ZM00001D048100|ZM00001D018838
12 hpi	6740	3.9793e-06	0.00031352	9	311	153	39311	NADPH regeneration	ZM00001D009877|ZM00001D010115|ZM00001D021245|ZM00001D033383|ZM00001D019177|ZM00001D047581|ZM00001D050032|ZM00001D048100|ZM00001D018838
12 hpi	46148	4.3141e-06	0.00032291	11	496	153	39311	pigment biosynthetic process	ZM00001D053782|ZM00001D009877|ZM00001D012197|ZM00001D002564|ZM00001D021168|ZM00001D051556|ZM00001D019177|ZM00001D006866|ZM00001D050341|ZM00001D047581|ZM00001D007417
12 hpi	6733	5.6114e-06	0.00040001	11	510	153	39311	oxidoreduction coenzyme metabolic process	ZM00001D009877|ZM00001D010115|ZM00001D012197|ZM00001D021245|ZM00001D033383|ZM00001D019177|ZM00001D006866|ZM00001D047581|ZM00001D050032|ZM00001D048100|ZM00001D018838
12 hpi	6629	6.1988e-06	0.0004218	35	4099	153	39311	lipid metabolic process	ZM00001D018429|ZM00001D046454|ZM00001D045145|ZM00001D047581|ZM00001D053782|ZM00001D004472|ZM00001D007228|ZM00001D052475|ZM00001D009741|ZM00001D029416|ZM00001D034461|ZM00001D050032|ZM00001D045927|ZM00001D037073|ZM00001D025923|ZM00001D045311|ZM00001D015025|ZM00001D012197|ZM00001D024852|ZM00001D021168|ZM00001D051556|ZM00001D018838|ZM00001D009877|ZM00001D034978|ZM00001D032238|ZM00001D029589|ZM00001D0…
12 hpi	6739	6.5756e-06	0.00042798	9	331	153	39311	NADP metabolic process	ZM00001D009877|ZM00001D010115|ZM00001D021245|ZM00001D033383|ZM00001D019177|ZM00001D047581|ZM00001D050032|ZM00001D048100|ZM00001D018838
12 hpi	44262	8.5289e-06	0.00053199	31	3446	153	39311	cellular carbohydrate metabolic process	ZM00001D049208|ZM00001D014865|ZM00001D047581|ZM00001D008975|ZM00001D053782|ZM00001D033853|ZM00001D004472|ZM00001D010115|ZM00001D038229|ZM00001D050032|ZM00001D045927|ZM00001D014792|ZM00001D042066|ZM00001D021666|ZM00001D015025|ZM00001D047797|ZM00001D012197|ZM00001D021245|ZM00001D020272|ZM00001D007186|ZM00001D028560|ZM00001D048100|ZM00001D028185|ZM00001D018838|ZM00001D009877|ZM00001D028572|ZM00001D0…
12 hpi	42440	1.2576e-05	0.00075305	12	665	153	39311	pigment metabolic process	ZM00001D053782|ZM00001D009877|ZM00001D015025|ZM00001D012197|ZM00001D002564|ZM00001D021168|ZM00001D051556|ZM00001D019177|ZM00001D006866|ZM00001D050341|ZM00001D047581|ZM00001D007417
12 hpi	44282	1.3364e-05	0.00076948	24	2344	153	39311	small molecule catabolic process	ZM00001D014792|ZM00001D012197|ZM00001D048944|ZM00001D021245|ZM00001D047581|ZM00001D048100|ZM00001D018838|ZM00001D008975|ZM00001D009877|ZM00001D010115|ZM00001D032855|ZM00001D002564|ZM00001D034721|ZM00001D051554|ZM00001D033383|ZM00001D029416|ZM00001D034461|ZM00001D026426|ZM00001D019177|ZM00001D006866|ZM00001D007417|ZM00001D050032|ZM00001D051161|ZM00001D023617
12 hpi	18130	1.4113e-05	0.0007825	11	563	153	39311	heterocycle biosynthetic process	ZM00001D038097|ZM00001D053782|ZM00001D009877|ZM00001D012197|ZM00001D033383|ZM00001D047640|ZM00001D034461|ZM00001D019177|ZM00001D006866|ZM00001D047581|ZM00001D007417
12 hpi	16051	1.4898e-05	0.00079651	21	1890	153	39311	carbohydrate biosynthetic process	ZM00001D014792|ZM00001D015025|ZM00001D047797|ZM00001D021245|ZM00001D020272|ZM00001D014865|ZM00001D029383|ZM00001D028560|ZM00001D018838|ZM00001D008975|ZM00001D053782|ZM00001D009877|ZM00001D028572|ZM00001D002384|ZM00001D004472|ZM00001D010523|ZM00001D038229|ZM00001D033383|ZM00001D026426|ZM00001D050032|ZM00001D051272
12 hpi	46496	1.629e-05	0.0008409	9	371	153	39311	nicotinamide nucleotide metabolic process	ZM00001D009877|ZM00001D010115|ZM00001D021245|ZM00001D033383|ZM00001D019177|ZM00001D047581|ZM00001D050032|ZM00001D048100|ZM00001D018838
12 hpi	44272	1.7707e-05	0.0008646	13	806	153	39311	sulfur compound biosynthetic process	ZM00001D038097|ZM00001D015025|ZM00001D012197|ZM00001D019899|ZM00001D047640|ZM00001D028560|ZM00001D009877|ZM00001D002384|ZM00001D033383|ZM00001D034461|ZM00001D006866|ZM00001D050032|ZM00001D051272
12 hpi	5996	1.8077e-05	0.0008646	18	1470	153	39311	monosaccharide metabolic process	ZM00001D014792|ZM00001D047797|ZM00001D012197|ZM00001D021245|ZM00001D007186|ZM00001D047581|ZM00001D048100|ZM00001D018838|ZM00001D008975|ZM00001D053782|ZM00001D009877|ZM00001D028572|ZM00001D010115|ZM00001D038229|ZM00001D033383|ZM00001D019177|ZM00001D006866|ZM00001D050032
12 hpi	19362	1.8482e-05	0.0008646	9	377	153	39311	pyridine nucleotide metabolic process	ZM00001D009877|ZM00001D010115|ZM00001D021245|ZM00001D033383|ZM00001D019177|ZM00001D047581|ZM00001D050032|ZM00001D048100|ZM00001D018838
12 hpi	5975	2.4688e-05	0.0011199	36	4558	153	39311	carbohydrate metabolic process	ZM00001D041663|ZM00001D049208|ZM00001D047640|ZM00001D014865|ZM00001D029383|ZM00001D047581|ZM00001D008975|ZM00001D053782|ZM00001D033853|ZM00001D004472|ZM00001D010115|ZM00001D038229|ZM00001D026426|ZM00001D050032|ZM00001D045927|ZM00001D014792|ZM00001D042066|ZM00001D021666|ZM00001D015025|ZM00001D047797|ZM00001D012197|ZM00001D021245|ZM00001D020272|ZM00001D007186|ZM00001D028560|ZM00001D048100|ZM00001D0…
12 hpi	6779	3.6175e-05	0.0015928	7	231	153	39311	porphyrin biosynthetic process	ZM00001D053782|ZM00001D009877|ZM00001D012197|ZM00001D019177|ZM00001D006866|ZM00001D047581|ZM00001D007417
12 hpi	9228	3.7766e-05	0.0016153	3	17	153	39311	thiamin biosynthetic process	ZM00001D038097|ZM00001D033383|ZM00001D047640
12 hpi	51188	4.0635e-05	0.0016897	12	750	153	39311	cofactor biosynthetic process	ZM00001D038097|ZM00001D053782|ZM00001D009877|ZM00001D012197|ZM00001D033383|ZM00001D047640|ZM00001D029416|ZM00001D019177|ZM00001D006866|ZM00001D047581|ZM00001D007417|ZM00001D050032
12 hpi	15995	4.5225e-05	0.0018298	6	163	153	39311	chlorophyll biosynthetic process	ZM00001D053782|ZM00001D009877|ZM00001D012197|ZM00001D019177|ZM00001D006866|ZM00001D047581
12 hpi	9605	4.7467e-05	0.0018491	18	1583	153	39311	response to external stimulus	ZM00001D024852|ZM00001D021168|ZM00001D018429|ZM00001D023373|ZM00001D008573|ZM00001D030623|ZM00001D029383|ZM00001D028560|ZM00001D033799|ZM00001D034978|ZM00001D010115|ZM00001D002690|ZM00001D052475|ZM00001D029589|ZM00001D033383|ZM00001D034461|ZM00001D026426|ZM00001D051272
12 hpi	6725	4.8173e-05	0.0018491	19	1736	153	39311	cellular aromatic compound metabolic process	ZM00001D038097|ZM00001D037073|ZM00001D012197|ZM00001D012101|ZM00001D021168|ZM00001D051556|ZM00001D047640|ZM00001D021450|ZM00001D043174|ZM00001D006037|ZM00001D010602|ZM00001D010115|ZM00001D002564|ZM00001D033383|ZM00001D034461|ZM00001D006866|ZM00001D050341|ZM00001D051161|ZM00001D023617
12 hpi	51186	5.0439e-05	0.0018877	19	1742	153	39311	cofactor metabolic process	ZM00001D038097|ZM00001D021666|ZM00001D015025|ZM00001D012197|ZM00001D021245|ZM00001D021168|ZM00001D047640|ZM00001D047581|ZM00001D048100|ZM00001D018838|ZM00001D053782|ZM00001D009877|ZM00001D010115|ZM00001D033383|ZM00001D029416|ZM00001D019177|ZM00001D006866|ZM00001D007417|ZM00001D050032
12 hpi	33014	5.6649e-05	0.0020684	7	248	153	39311	tetrapyrrole biosynthetic process	ZM00001D053782|ZM00001D009877|ZM00001D012197|ZM00001D019177|ZM00001D006866|ZM00001D047581|ZM00001D007417
12 hpi	34637	5.8468e-05	0.002084	18	1609	153	39311	cellular carbohydrate biosynthetic process	ZM00001D014792|ZM00001D015025|ZM00001D047797|ZM00001D021245|ZM00001D020272|ZM00001D014865|ZM00001D028560|ZM00001D018838|ZM00001D008975|ZM00001D053782|ZM00001D009877|ZM00001D028572|ZM00001D002384|ZM00001D004472|ZM00001D010523|ZM00001D038229|ZM00001D033383|ZM00001D050032
12 hpi	15979	6.3744e-05	0.0022192	10	550	153	39311	photosynthesis	ZM00001D038097|ZM00001D009877|ZM00001D006159|ZM00001D002384|ZM00001D017907|ZM00001D019899|ZM00001D029745|ZM00001D019177|ZM00001D006866|ZM00001D047581
12 hpi	5984	7.6561e-05	0.0026048	8	352	153	39311	disaccharide metabolic process	ZM00001D053782|ZM00001D010523|ZM00001D042066|ZM00001D021245|ZM00001D020272|ZM00001D033383|ZM00001D050032|ZM00001D018838
12 hpi	6720	9.0474e-05	0.0028883	12	816	153	39311	isoprenoid metabolic process	ZM00001D053782|ZM00001D009877|ZM00001D012197|ZM00001D051554|ZM00001D021168|ZM00001D051556|ZM00001D033383|ZM00001D029416|ZM00001D006866|ZM00001D047581|ZM00001D050032|ZM00001D018838
12 hpi	46394	9.0683e-05	0.0028883	20	1980	153	39311	carboxylic acid biosynthetic process	ZM00001D012197|ZM00001D019899|ZM00001D013223|ZM00001D046454|ZM00001D010602|ZM00001D053782|ZM00001D028572|ZM00001D002384|ZM00001D004472|ZM00001D007228|ZM00001D010115|ZM00001D029589|ZM00001D000020|ZM00001D002564|ZM00001D053675|ZM00001D034461|ZM00001D040842|ZM00001D006866|ZM00001D051161|ZM00001D051272
12 hpi	16053	9.0683e-05	0.0028883	20	1980	153	39311	organic acid biosynthetic process	ZM00001D012197|ZM00001D019899|ZM00001D013223|ZM00001D046454|ZM00001D010602|ZM00001D053782|ZM00001D028572|ZM00001D002384|ZM00001D004472|ZM00001D007228|ZM00001D010115|ZM00001D029589|ZM00001D000020|ZM00001D002564|ZM00001D053675|ZM00001D034461|ZM00001D040842|ZM00001D006866|ZM00001D051161|ZM00001D051272
12 hpi	9628	0.00010255	0.0031983	38	5272	153	39311	response to abiotic stimulus	ZM00001D019432|ZM00001D020783|ZM00001D018429|ZM00001D029383|ZM00001D008975|ZM00001D006037|ZM00001D033799|ZM00001D007228|ZM00001D010115|ZM00001D002690|ZM00001D052475|ZM00001D009741|ZM00001D034461|ZM00001D026426|ZM00001D050032|ZM00001D051161|ZM00001D022416|ZM00001D025528|ZM00001D014792|ZM00001D025923|ZM00001D012197|ZM00001D048944|ZM00001D024852|ZM00001D021245|ZM00001D021168|ZM00001D008573|ZM00001D0…
12 hpi	6772	0.00011018	0.0033019	3	24	153	39311	thiamin metabolic process	ZM00001D038097|ZM00001D033383|ZM00001D047640
12 hpi	6090	0.00011028	0.0033019	10	588	153	39311	pyruvate metabolic process	ZM00001D008975|ZM00001D053782|ZM00001D028572|ZM00001D014792|ZM00001D012197|ZM00001D033383|ZM00001D006866|ZM00001D047581|ZM00001D050032|ZM00001D018838
12 hpi	6732	0.00013218	0.00388	15	1264	153	39311	coenzyme metabolic process	ZM00001D021666|ZM00001D012197|ZM00001D021245|ZM00001D021168|ZM00001D047640|ZM00001D047581|ZM00001D048100|ZM00001D018838|ZM00001D009877|ZM00001D010115|ZM00001D033383|ZM00001D029416|ZM00001D019177|ZM00001D006866|ZM00001D050032
12 hpi	6778	0.00015215	0.0042203	8	389	153	39311	porphyrin metabolic process	ZM00001D053782|ZM00001D009877|ZM00001D015025|ZM00001D012197|ZM00001D019177|ZM00001D006866|ZM00001D047581|ZM00001D007417
12 hpi	9314	0.00015378	0.0042203	21	2225	153	39311	response to radiation	ZM00001D022416|ZM00001D014792|ZM00001D019432|ZM00001D012197|ZM00001D020783|ZM00001D018429|ZM00001D008573|ZM00001D029383|ZM00001D028560|ZM00001D033799|ZM00001D009877|ZM00001D010115|ZM00001D052475|ZM00001D029589|ZM00001D051554|ZM00001D026426|ZM00001D019177|ZM00001D006866|ZM00001D050032|ZM00001D051161|ZM00001D051272
12 hpi	6633	0.0001553	0.0042203	11	736	153	39311	fatty acid biosynthetic process	ZM00001D053782|ZM00001D004472|ZM00001D007228|ZM00001D012197|ZM00001D029589|ZM00001D000020|ZM00001D053675|ZM00001D034461|ZM00001D040842|ZM00001D046454|ZM00001D006866
12 hpi	42723	0.00015788	0.0042203	3	27	153	39311	thiamin and derivative metabolic process	ZM00001D038097|ZM00001D033383|ZM00001D047640
12 hpi	42724	0.00015788	0.0042203	3	27	153	39311	thiamin and derivative biosynthetic process	ZM00001D038097|ZM00001D033383|ZM00001D047640
12 hpi	6081	0.00016532	0.0043417	9	502	153	39311	cellular aldehyde metabolic process	ZM00001D053782|ZM00001D021666|ZM00001D015025|ZM00001D012197|ZM00001D033383|ZM00001D006866|ZM00001D047581|ZM00001D050032|ZM00001D018838
12 hpi	15994	0.00016978	0.004382	7	296	153	39311	chlorophyll metabolic process	ZM00001D053782|ZM00001D009877|ZM00001D015025|ZM00001D012197|ZM00001D019177|ZM00001D006866|ZM00001D047581
12 hpi	33013	0.00019016	0.0048249	8	402	153	39311	tetrapyrrole metabolic process	ZM00001D053782|ZM00001D009877|ZM00001D015025|ZM00001D012197|ZM00001D019177|ZM00001D006866|ZM00001D047581|ZM00001D007417
12 hpi	44271	0.00020086	0.0049603	21	2269	153	39311	cellular nitrogen compound biosynthetic process	ZM00001D038097|ZM00001D012197|ZM00001D019899|ZM00001D013223|ZM00001D047640|ZM00001D012446|ZM00001D013326|ZM00001D033924|ZM00001D047581|ZM00001D053782|ZM00001D009877|ZM00001D028572|ZM00001D002384|ZM00001D033383|ZM00001D034461|ZM00001D019177|ZM00001D006866|ZM00001D050341|ZM00001D007417|ZM00001D051161|ZM00001D051272
12 hpi	6006	0.00020258	0.0049603	13	1027	153	39311	glucose metabolic process	ZM00001D014792|ZM00001D021245|ZM00001D047581|ZM00001D048100|ZM00001D018838|ZM00001D008975|ZM00001D009877|ZM00001D028572|ZM00001D010115|ZM00001D038229|ZM00001D033383|ZM00001D019177|ZM00001D050032
12 hpi	9620	0.00020642	0.0049603	13	1029	153	39311	response to fungus	ZM00001D023922|ZM00001D024852|ZM00001D008975|ZM00001D010602|ZM00001D004472|ZM00001D010115|ZM00001D009741|ZM00001D029589|ZM00001D002564|ZM00001D053675|ZM00001D051554|ZM00001D034461|ZM00001D003867
12 hpi	9416	0.00020875	0.0049603	20	2108	153	39311	response to light stimulus	ZM00001D022416|ZM00001D014792|ZM00001D012197|ZM00001D020783|ZM00001D018429|ZM00001D008573|ZM00001D029383|ZM00001D028560|ZM00001D033799|ZM00001D009877|ZM00001D010115|ZM00001D052475|ZM00001D029589|ZM00001D051554|ZM00001D026426|ZM00001D019177|ZM00001D006866|ZM00001D050032|ZM00001D051161|ZM00001D051272
12 hpi	19438	0.00021834	0.0050924	13	1035	153	39311	aromatic compound biosynthetic process	ZM00001D038097|ZM00001D037073|ZM00001D051556|ZM00001D047640|ZM00001D043174|ZM00001D006037|ZM00001D010602|ZM00001D010115|ZM00001D002564|ZM00001D033383|ZM00001D034461|ZM00001D050341|ZM00001D051161
12 hpi	6636	0.00022111	0.0050924	5	139	153	39311	unsaturated fatty acid biosynthetic process	ZM00001D053782|ZM00001D007228|ZM00001D012197|ZM00001D000020|ZM00001D006866
12 hpi	19288	0.00028847	0.0065429	7	323	153	39311	isopentenyl diphosphate biosynthetic process	mevalonate-independent pathway	ZM00001D053782|ZM00001D012197|ZM00001D033383|ZM00001D006866|ZM00001D047581|ZM00001D050032|ZM00001D018838
12 hpi	6007	0.00030013	0.0067059	11	795	153	39311	glucose catabolic process	ZM00001D008975|ZM00001D009877|ZM00001D014792|ZM00001D010115|ZM00001D021245|ZM00001D033383|ZM00001D019177|ZM00001D047581|ZM00001D050032|ZM00001D048100|ZM00001D018838
12 hpi	19682	0.00031065	0.0068388	7	327	153	39311	glyceraldehyde-3-phosphate metabolic process	ZM00001D053782|ZM00001D012197|ZM00001D033383|ZM00001D006866|ZM00001D047581|ZM00001D050032|ZM00001D018838
12 hpi	33559	0.00032415	0.0069322	5	151	153	39311	unsaturated fatty acid metabolic process	ZM00001D053782|ZM00001D007228|ZM00001D012197|ZM00001D000020|ZM00001D006866
12 hpi	9808	0.00032415	0.0069322	5	151	153	39311	lignin metabolic process	ZM00001D006037|ZM00001D037073|ZM00001D043174|ZM00001D051161|ZM00001D023617
12 hpi	10035	0.00033818	0.0071303	20	2188	153	39311	response to inorganic substance	ZM00001D014792|ZM00001D017622|ZM00001D048944|ZM00001D024852|ZM00001D021168|ZM00001D020783|ZM00001D020272|ZM00001D008573|ZM00001D030623|ZM00001D031778|ZM00001D045145|ZM00001D008975|ZM00001D006037|ZM00001D033799|ZM00001D028572|ZM00001D010523|ZM00001D034978|ZM00001D038780|ZM00001D023617|ZM00001D051272
12 hpi	9240	0.00035912	0.0073644	7	335	153	39311	isopentenyl diphosphate biosynthetic process	ZM00001D053782|ZM00001D012197|ZM00001D033383|ZM00001D006866|ZM00001D047581|ZM00001D050032|ZM00001D018838
12 hpi	46490	0.00035912	0.0073644	7	335	153	39311	isopentenyl diphosphate metabolic process	ZM00001D053782|ZM00001D012197|ZM00001D033383|ZM00001D006866|ZM00001D047581|ZM00001D050032|ZM00001D018838
12 hpi	16138	0.00037879	0.0076628	7	338	153	39311	glycoside biosynthetic process	ZM00001D009877|ZM00001D002384|ZM00001D010523|ZM00001D015025|ZM00001D020272|ZM00001D050032|ZM00001D028560
12 hpi	6766	0.00038553	0.0076637	7	339	153	39311	vitamin metabolic process	ZM00001D038097|ZM00001D028572|ZM00001D012197|ZM00001D021168|ZM00001D033383|ZM00001D047640|ZM00001D006866
12 hpi	19320	0.0003893	0.0076637	11	820	153	39311	hexose catabolic process	ZM00001D008975|ZM00001D009877|ZM00001D014792|ZM00001D010115|ZM00001D021245|ZM00001D033383|ZM00001D019177|ZM00001D047581|ZM00001D050032|ZM00001D048100|ZM00001D018838
12 hpi	9695	0.00039704	0.0076637	6	243	153	39311	jasmonic acid biosynthetic process	ZM00001D004472|ZM00001D012197|ZM00001D029589|ZM00001D053675|ZM00001D040842|ZM00001D006866
12 hpi	5982	0.00039931	0.0076637	7	341	153	39311	starch metabolic process	ZM00001D053782|ZM00001D038229|ZM00001D021245|ZM00001D033383|ZM00001D050032|ZM00001D028560|ZM00001D018838
12 hpi	46365	0.00044386	0.0084108	11	833	153	39311	monosaccharide catabolic process	ZM00001D008975|ZM00001D009877|ZM00001D014792|ZM00001D010115|ZM00001D021245|ZM00001D033383|ZM00001D019177|ZM00001D047581|ZM00001D050032|ZM00001D048100|ZM00001D018838
12 hpi	9311	0.00045384	0.0084926	8	458	153	39311	oligosaccharide metabolic process	ZM00001D053782|ZM00001D010523|ZM00001D042066|ZM00001D021245|ZM00001D020272|ZM00001D033383|ZM00001D050032|ZM00001D018838
12 hpi	55085	0.00046345	0.0085652	18	1905	153	39311	transmembrane transport	ZM00001D044798|ZM00001D012446|ZM00001D030623|ZM00001D013326|ZM00001D029383|ZM00001D033924|ZM00001D048100|ZM00001D008911|ZM00001D010115|ZM00001D002690|ZM00001D032855|ZM00001D027982|ZM00001D026156|ZM00001D027667|ZM00001D026426|ZM00001D042438|ZM00001D051081|ZM00001D002614
12 hpi	19318	0.00053178	0.0097082	13	1137	153	39311	hexose metabolic process	ZM00001D014792|ZM00001D021245|ZM00001D047581|ZM00001D048100|ZM00001D018838|ZM00001D008975|ZM00001D009877|ZM00001D028572|ZM00001D010115|ZM00001D038229|ZM00001D033383|ZM00001D019177|ZM00001D050032
12 hpi	46164	0.00054024	0.0097439	11	853	153	39311	alcohol catabolic process	ZM00001D008975|ZM00001D009877|ZM00001D014792|ZM00001D010115|ZM00001D021245|ZM00001D033383|ZM00001D019177|ZM00001D047581|ZM00001D050032|ZM00001D048100|ZM00001D018838
12 hpi	10817	0.00054818	0.0097694	12	995	153	39311	regulation of hormone levels	ZM00001D052475|ZM00001D024852|ZM00001D012101|ZM00001D021168|ZM00001D029416|ZM00001D034461|ZM00001D026426|ZM00001D021450|ZM00001D029383|ZM00001D045145|ZM00001D028560|ZM00001D051272
12 hpi	42221	0.0005749	0.010123	54	9193	153	39311	response to chemical stimulus	ZM00001D051502|ZM00001D053648|ZM00001D021450|ZM00001D029383|ZM00001D031778|ZM00001D045145|ZM00001D033799|ZM00001D004472|ZM00001D010115|ZM00001D002690|ZM00001D026426|ZM00001D022416|ZM00001D014792|ZM00001D017622|ZM00001D048944|ZM00001D021245|ZM00001D021168|ZM00001D020272|ZM00001D008573|ZM00001D010602|ZM00001D010523|ZM00001D027982|ZM00001D051554|ZM00001D033383|ZM00001D019177|ZM00001D050341|ZM00001D0…
12 hpi	6790	0.00058152	0.010123	14	1299	153	39311	sulfur metabolic process	ZM00001D038097|ZM00001D015025|ZM00001D012197|ZM00001D019899|ZM00001D024852|ZM00001D047640|ZM00001D028560|ZM00001D009877|ZM00001D002384|ZM00001D033383|ZM00001D034461|ZM00001D006866|ZM00001D050032|ZM00001D051272
12 hpi	31408	0.0006261	0.010773	6	265	153	39311	oxylipin biosynthetic process	ZM00001D004472|ZM00001D012197|ZM00001D029589|ZM00001D053675|ZM00001D040842|ZM00001D006866
12 hpi	16109	0.00065142	0.010957	5	176	153	39311	tetraterpenoid biosynthetic process	ZM00001D053782|ZM00001D009877|ZM00001D012197|ZM00001D021168|ZM00001D006866
12 hpi	16117	0.00065142	0.010957	5	176	153	39311	carotenoid biosynthetic process	ZM00001D053782|ZM00001D009877|ZM00001D012197|ZM00001D021168|ZM00001D006866
12 hpi	9694	0.00074492	0.012326	6	274	153	39311	jasmonic acid metabolic process	ZM00001D004472|ZM00001D012197|ZM00001D029589|ZM00001D053675|ZM00001D040842|ZM00001D006866
12 hpi	16108	0.00075753	0.012326	5	182	153	39311	tetraterpenoid metabolic process	ZM00001D053782|ZM00001D009877|ZM00001D012197|ZM00001D021168|ZM00001D006866
12 hpi	16116	0.00075753	0.012326	5	182	153	39311	carotenoid metabolic process	ZM00001D053782|ZM00001D009877|ZM00001D012197|ZM00001D021168|ZM00001D006866
12 hpi	55114	0.00081298	0.013086	26	3446	153	39311	oxidation reduction	ZM00001D045145|ZM00001D047581|ZM00001D006037|ZM00001D053782|ZM00001D007228|ZM00001D052475|ZM00001D034124|ZM00001D041669|ZM00001D005823|ZM00001D023617|ZM00001D025528|ZM00001D025923|ZM00001D048944|ZM00001D024852|ZM00001D013223|ZM00001D051556|ZM00001D045574|ZM00001D043174|ZM00001D028185|ZM00001D000020|ZM00001D002564|ZM00001D053675|ZM00001D051554|ZM00001D029745|ZM00001D040842|ZM00001D051272
12 hpi	16137	0.00082402	0.0131	8	502	153	39311	glycoside metabolic process	ZM00001D009877|ZM00001D002384|ZM00001D010523|ZM00001D015025|ZM00001D020272|ZM00001D033383|ZM00001D050032|ZM00001D028560
12 hpi	44275	0.00083938	0.0131	12	1045	153	39311	cellular carbohydrate catabolic process	ZM00001D008975|ZM00001D009877|ZM00001D014792|ZM00001D042066|ZM00001D010115|ZM00001D021245|ZM00001D033383|ZM00001D019177|ZM00001D047581|ZM00001D050032|ZM00001D048100|ZM00001D018838
12 hpi	8299	0.00084584	0.0131	10	762	153	39311	isoprenoid biosynthetic process	ZM00001D053782|ZM00001D009877|ZM00001D012197|ZM00001D021168|ZM00001D033383|ZM00001D029416|ZM00001D006866|ZM00001D047581|ZM00001D050032|ZM00001D018838
12 hpi	9696	0.00084882	0.0131	6	281	153	39311	salicylic acid metabolic process	ZM00001D010602|ZM00001D010115|ZM00001D002564|ZM00001D021168|ZM00001D034461|ZM00001D051161
12 hpi	9250	0.00093069	0.014217	9	638	153	39311	glucan biosynthetic process	ZM00001D053782|ZM00001D028572|ZM00001D038229|ZM00001D021245|ZM00001D033383|ZM00001D014865|ZM00001D050032|ZM00001D028560|ZM00001D018838
12 hpi	46244	0.00096815	0.014531	2	12	153	39311	salicylic acid catabolic process	ZM00001D002564|ZM00001D051161
12 hpi	6721	0.00097068	0.014531	8	515	153	39311	terpenoid metabolic process	ZM00001D053782|ZM00001D009877|ZM00001D012197|ZM00001D051554|ZM00001D021168|ZM00001D051556|ZM00001D029416|ZM00001D006866
12 hpi	23	0.0010078	0.014938	5	194	153	39311	maltose metabolic process	ZM00001D053782|ZM00001D021245|ZM00001D033383|ZM00001D050032|ZM00001D018838
12 hpi	19637	0.0010441	0.015296	11	925	153	39311	organophosphate metabolic process	ZM00001D053782|ZM00001D032238|ZM00001D009741|ZM00001D012197|ZM00001D000020|ZM00001D033383|ZM00001D023373|ZM00001D006866|ZM00001D047581|ZM00001D050032|ZM00001D018838
12 hpi	10218	0.0010549	0.015296	5	196	153	39311	response to far red light	ZM00001D033799|ZM00001D009877|ZM00001D026426|ZM00001D019177|ZM00001D050032
12 hpi	43478	0.0011035	0.015296	5	198	153	39311	pigment accumulation in response to UV light	ZM00001D052475|ZM00001D026426|ZM00001D029383|ZM00001D028560|ZM00001D051272
12 hpi	43479	0.0011035	0.015296	5	198	153	39311	pigment accumulation in tissues in response to UV light	ZM00001D052475|ZM00001D026426|ZM00001D029383|ZM00001D028560|ZM00001D051272
12 hpi	43480	0.0011035	0.015296	5	198	153	39311	pigment accumulation in tissues	ZM00001D052475|ZM00001D026426|ZM00001D029383|ZM00001D028560|ZM00001D051272
12 hpi	43481	0.0011035	0.015296	5	198	153	39311	anthocyanin accumulation in tissues in response to UV light	ZM00001D052475|ZM00001D026426|ZM00001D029383|ZM00001D028560|ZM00001D051272
12 hpi	10114	0.0011035	0.015296	5	198	153	39311	response to red light	ZM00001D033799|ZM00001D009877|ZM00001D051554|ZM00001D019177|ZM00001D050032
12 hpi	31407	0.0011282	0.015358	6	297	153	39311	oxylipin metabolic process	ZM00001D004472|ZM00001D012197|ZM00001D029589|ZM00001D053675|ZM00001D040842|ZM00001D006866
12 hpi	9825	0.0011285	0.015358	5	199	153	39311	multidimensional cell growth	ZM00001D052475|ZM00001D026426|ZM00001D029383|ZM00001D028560|ZM00001D051272
12 hpi	43476	0.0011538	0.015561	5	200	153	39311	pigment accumulation	ZM00001D052475|ZM00001D026426|ZM00001D029383|ZM00001D028560|ZM00001D051272
12 hpi	16052	0.001363	0.018218	13	1261	153	39311	carbohydrate catabolic process	ZM00001D014792|ZM00001D042066|ZM00001D021245|ZM00001D047581|ZM00001D028560|ZM00001D048100|ZM00001D018838|ZM00001D008975|ZM00001D009877|ZM00001D010115|ZM00001D033383|ZM00001D019177|ZM00001D050032
12 hpi	43473	0.0014312	0.018548	5	210	153	39311	pigmentation	ZM00001D052475|ZM00001D026426|ZM00001D029383|ZM00001D028560|ZM00001D051272
12 hpi	6631	0.0014416	0.018548	13	1269	153	39311	fatty acid metabolic process	ZM00001D025923|ZM00001D012197|ZM00001D046454|ZM00001D053782|ZM00001D004472|ZM00001D007228|ZM00001D029589|ZM00001D000020|ZM00001D053675|ZM00001D029416|ZM00001D034461|ZM00001D040842|ZM00001D006866
12 hpi	19757	0.0014497	0.018548	6	312	153	39311	glycosinolate metabolic process	ZM00001D009877|ZM00001D002384|ZM00001D015025|ZM00001D033383|ZM00001D050032|ZM00001D028560
12 hpi	19760	0.0014497	0.018548	6	312	153	39311	glucosinolate metabolic process	ZM00001D009877|ZM00001D002384|ZM00001D015025|ZM00001D033383|ZM00001D050032|ZM00001D028560
12 hpi	16143	0.0014497	0.018548	6	312	153	39311	S-glycoside metabolic process	ZM00001D009877|ZM00001D002384|ZM00001D015025|ZM00001D033383|ZM00001D050032|ZM00001D028560
12 hpi	15698	0.0015226	0.019316	8	553	153	39311	inorganic anion transport	ZM00001D010115|ZM00001D024852|ZM00001D021168|ZM00001D027667|ZM00001D030623|ZM00001D051081|ZM00001D045145|ZM00001D002614
12 hpi	9229	0.0017424	0.021736	2	16	153	39311	thiamin diphosphate biosynthetic process	ZM00001D033383|ZM00001D047640
12 hpi	42357	0.0017424	0.021736	2	16	153	39311	thiamin diphosphate metabolic process	ZM00001D033383|ZM00001D047640
12 hpi	31348	0.0018004	0.022274	7	442	153	39311	negative regulation of defense response	ZM00001D038097|ZM00001D010602|ZM00001D010115|ZM00001D009741|ZM00001D034124|ZM00001D002564|ZM00001D034461
12 hpi	51606	0.0019226	0.023591	6	330	153	39311	detection of stimulus	ZM00001D033799|ZM00001D010115|ZM00001D002564|ZM00001D024852|ZM00001D033383|ZM00001D034461
12 hpi	9637	0.0021696	0.026405	5	231	153	39311	response to blue light	ZM00001D033799|ZM00001D009877|ZM00001D026426|ZM00001D019177|ZM00001D050032
12 hpi	46487	0.0022102	0.026469	2	18	153	39311	glyoxylate metabolic process	ZM00001D021666|ZM00001D015025
12 hpi	6097	0.0022102	0.026469	2	18	153	39311	glyoxylate cycle	ZM00001D021666|ZM00001D015025
12 hpi	6979	0.0024399	0.028988	12	1187	153	39311	response to oxidative stress	ZM00001D014792|ZM00001D017622|ZM00001D029589|ZM00001D048944|ZM00001D049208|ZM00001D021245|ZM00001D021168|ZM00001D020783|ZM00001D008573|ZM00001D031778|ZM00001D051161|ZM00001D038780
12 hpi	15985	0.0025096	0.02935	3	69	153	39311	energy coupled proton transport	down electrochemical gradient	ZM00001D012446|ZM00001D013326|ZM00001D033924
12 hpi	15986	0.0025096	0.02935	3	69	153	39311	ATP synthesis coupled proton transport	ZM00001D012446|ZM00001D013326|ZM00001D033924
12 hpi	6119	0.0026771	0.031067	4	147	153	39311	oxidative phosphorylation	ZM00001D029745|ZM00001D012446|ZM00001D013326|ZM00001D033924
12 hpi	9199	0.0027195	0.03124	9	747	153	39311	ribonucleoside triphosphate metabolic process	ZM00001D032855|ZM00001D034721|ZM00001D048944|ZM00001D026426|ZM00001D012446|ZM00001D013326|ZM00001D033924|ZM00001D050341|ZM00001D007417
12 hpi	6820	0.0027337	0.03124	8	608	153	39311	anion transport	ZM00001D010115|ZM00001D024852|ZM00001D021168|ZM00001D027667|ZM00001D030623|ZM00001D051081|ZM00001D045145|ZM00001D002614
12 hpi	6767	0.0027955	0.031313	5	245	153	39311	water-soluble vitamin metabolic process	ZM00001D038097|ZM00001D028572|ZM00001D021168|ZM00001D033383|ZM00001D047640
12 hpi	271	0.0028311	0.031313	12	1209	153	39311	polysaccharide biosynthetic process	ZM00001D053782|ZM00001D028572|ZM00001D038229|ZM00001D021245|ZM00001D033383|ZM00001D026426|ZM00001D014865|ZM00001D029383|ZM00001D050032|ZM00001D028560|ZM00001D018838|ZM00001D051272
12 hpi	19758	0.0028447	0.031313	5	246	153	39311	glycosinolate biosynthetic process	ZM00001D009877|ZM00001D002384|ZM00001D015025|ZM00001D050032|ZM00001D028560
12 hpi	19761	0.0028447	0.031313	5	246	153	39311	glucosinolate biosynthetic process	ZM00001D009877|ZM00001D002384|ZM00001D015025|ZM00001D050032|ZM00001D028560
12 hpi	16144	0.0028447	0.031313	5	246	153	39311	S-glycoside biosynthetic process	ZM00001D009877|ZM00001D002384|ZM00001D015025|ZM00001D050032|ZM00001D028560
12 hpi	6644	0.002936	0.032082	10	903	153	39311	phospholipid metabolic process	ZM00001D053782|ZM00001D032238|ZM00001D009741|ZM00001D012197|ZM00001D000020|ZM00001D033383|ZM00001D006866|ZM00001D047581|ZM00001D050032|ZM00001D018838
12 hpi	9699	0.0030522	0.033109	7	486	153	39311	phenylpropanoid biosynthetic process	ZM00001D006037|ZM00001D037073|ZM00001D002564|ZM00001D051556|ZM00001D050341|ZM00001D043174|ZM00001D051161
12 hpi	9698	0.0031686	0.034125	8	623	153	39311	phenylpropanoid metabolic process	ZM00001D006037|ZM00001D037073|ZM00001D002564|ZM00001D051556|ZM00001D050341|ZM00001D043174|ZM00001D051161|ZM00001D023617
12 hpi	51656	0.0032612	0.034872	5	254	153	39311	establishment of organelle localization	ZM00001D038097|ZM00001D009877|ZM00001D049208|ZM00001D047581|ZM00001D018838
12 hpi	9141	0.0032919	0.03495	9	769	153	39311	nucleoside triphosphate metabolic process	ZM00001D032855|ZM00001D034721|ZM00001D048944|ZM00001D026426|ZM00001D012446|ZM00001D013326|ZM00001D033924|ZM00001D050341|ZM00001D007417
12 hpi	10200	0.0034054	0.035901	9	773	153	39311	response to chitin	ZM00001D010602|ZM00001D023922|ZM00001D010115|ZM00001D009741|ZM00001D029589|ZM00001D002564|ZM00001D051554|ZM00001D034461|ZM00001D008573
12 hpi	9056	0.0034769	0.036398	38	6326	153	39311	catabolic process	ZM00001D016165|ZM00001D043723|ZM00001D039280|ZM00001D052735|ZM00001D046454|ZM00001D047581|ZM00001D008975|ZM00001D010115|ZM00001D002035|ZM00001D034721|ZM00001D029416|ZM00001D034461|ZM00001D026426|ZM00001D050032|ZM00001D051161|ZM00001D023617|ZM00001D014792|ZM00001D042066|ZM00001D021666|ZM00001D015025|ZM00001D012197|ZM00001D048944|ZM00001D021245|ZM00001D021168|ZM00001D028560|ZM00001D048100|ZM00001D0…
12 hpi	9642	0.0035649	0.03706	7	500	153	39311	response to light intensity	ZM00001D033799|ZM00001D022416|ZM00001D014792|ZM00001D029589|ZM00001D020783|ZM00001D008573|ZM00001D050032
12 hpi	9201	0.0037077	0.037609	4	161	153	39311	ribonucleoside triphosphate biosynthetic process	ZM00001D012446|ZM00001D013326|ZM00001D033924|ZM00001D050341
12 hpi	42364	0.0037077	0.037609	4	161	153	39311	water-soluble vitamin biosynthetic process	ZM00001D038097|ZM00001D028572|ZM00001D033383|ZM00001D047640
12 hpi	19252	0.00372	0.037609	5	262	153	39311	starch biosynthetic process	ZM00001D053782|ZM00001D021245|ZM00001D033383|ZM00001D050032|ZM00001D018838
12 hpi	43363	0.003892	0.037609	1	1	153	39311	nucleate erythrocyte differentiation	ZM00001D030623
12 hpi	7037	0.003892	0.037609	1	1	153	39311	vacuolar phosphate transport	ZM00001D002614
12 hpi	48823	0.003892	0.037609	1	1	153	39311	nucleate erythrocyte development	ZM00001D030623
12 hpi	55073	0.003892	0.037609	1	1	153	39311	cadmium ion homeostasis	ZM00001D034978
12 hpi	5988	0.003892	0.037609	1	1	153	39311	lactose metabolic process	ZM00001D042066
12 hpi	5990	0.003892	0.037609	1	1	153	39311	lactose catabolic process	ZM00001D042066
12 hpi	71585	0.003892	0.037609	1	1	153	39311	detoxification of cadmium ion	ZM00001D034978
12 hpi	9414	0.003894	0.037609	10	940	153	39311	response to water deprivation	ZM00001D010602|ZM00001D014792|ZM00001D010115|ZM00001D002690|ZM00001D009741|ZM00001D029589|ZM00001D051554|ZM00001D021168|ZM00001D050341|ZM00001D051161
12 hpi	9142	0.0039591	0.03775	4	164	153	39311	nucleoside triphosphate biosynthetic process	ZM00001D012446|ZM00001D013326|ZM00001D033924|ZM00001D050341
12 hpi	9595	0.0039591	0.03775	4	164	153	39311	detection of biotic stimulus	ZM00001D010115|ZM00001D002564|ZM00001D033383|ZM00001D034461
12 hpi	6811	0.0039946	0.037848	17	2131	153	39311	ion transport	ZM00001D025528|ZM00001D024852|ZM00001D021168|ZM00001D012446|ZM00001D030623|ZM00001D013326|ZM00001D033924|ZM00001D045145|ZM00001D002384|ZM00001D034978|ZM00001D008911|ZM00001D010115|ZM00001D002690|ZM00001D027667|ZM00001D051081|ZM00001D003867|ZM00001D002614
12 hpi	6163	0.0041915	0.039463	10	950	153	39311	purine nucleotide metabolic process	ZM00001D023922|ZM00001D032855|ZM00001D034721|ZM00001D048944|ZM00001D013223|ZM00001D026426|ZM00001D012446|ZM00001D013326|ZM00001D033924|ZM00001D007417
12 hpi	44042	0.0042222	0.039504	10	951	153	39311	glucan metabolic process	ZM00001D053782|ZM00001D028572|ZM00001D038229|ZM00001D021245|ZM00001D033383|ZM00001D014865|ZM00001D006866|ZM00001D050032|ZM00001D028560|ZM00001D018838
12 hpi	42445	0.0042757	0.039756	8	655	153	39311	hormone metabolic process	ZM00001D052475|ZM00001D024852|ZM00001D012101|ZM00001D021168|ZM00001D029416|ZM00001D034461|ZM00001D021450|ZM00001D045145
12 hpi	6073	0.0045004	0.041587	9	807	153	39311	cellular glucan metabolic process	ZM00001D053782|ZM00001D028572|ZM00001D038229|ZM00001D021245|ZM00001D033383|ZM00001D014865|ZM00001D050032|ZM00001D028560|ZM00001D018838
12 hpi	48585	0.0049739	0.04568	8	672	153	39311	negative regulation of response to stimulus	ZM00001D038097|ZM00001D010602|ZM00001D010115|ZM00001D009741|ZM00001D034124|ZM00001D002564|ZM00001D012101|ZM00001D034461
12 hpi	34220	0.005195	0.04742	8	677	153	39311	ion transmembrane transport	ZM00001D010115|ZM00001D002690|ZM00001D027667|ZM00001D012446|ZM00001D030623|ZM00001D051081|ZM00001D013326|ZM00001D033924
12 hpi	9743	0.0052534	0.047663	13	1477	153	39311	response to carbohydrate stimulus	ZM00001D023922|ZM00001D047797|ZM00001D008573|ZM00001D029383|ZM00001D010602|ZM00001D010115|ZM00001D009741|ZM00001D029589|ZM00001D002564|ZM00001D051554|ZM00001D034461|ZM00001D050032|ZM00001D051272
12 hpi	9150	0.0053848	0.048357	9	830	153	39311	purine ribonucleotide metabolic process	ZM00001D023922|ZM00001D032855|ZM00001D034721|ZM00001D048944|ZM00001D026426|ZM00001D012446|ZM00001D013326|ZM00001D033924|ZM00001D007417
12 hpi	46034	0.0053946	0.048357	7	540	153	39311	ATP metabolic process	ZM00001D032855|ZM00001D034721|ZM00001D026426|ZM00001D012446|ZM00001D013326|ZM00001D033924|ZM00001D007417
12 hpi	15706	0.0054512	0.048574	5	287	153	39311	nitrate transport	ZM00001D010115|ZM00001D024852|ZM00001D021168|ZM00001D030623|ZM00001D045145
24 hpi	9637	5.4159e-09	5.4376e-06	9	231	95	39311	response to blue light	ZM00001D006587|ZM00001D007445|ZM00001D004894|ZM00001D033038|ZM00001D026426|ZM00001D019177|ZM00001D011183|ZM00001D008491|ZM00001D008826
24 hpi	10218	5.2471e-07	0.0002634	7	196	95	39311	response to far red light	ZM00001D006587|ZM00001D004894|ZM00001D033038|ZM00001D026426|ZM00001D019177|ZM00001D008491|ZM00001D008826
24 hpi	15979	9.2361e-07	0.0003091	10	550	95	39311	photosynthesis	ZM00001D000270|ZM00001D006587|ZM00001D039715|ZM00001D004894|ZM00001D009028|ZM00001D033038|ZM00001D019605|ZM00001D013039|ZM00001D019177|ZM00001D008491
24 hpi	9416	1.1118e-05	0.0025494	17	2108	95	39311	response to light stimulus	ZM00001D021634|ZM00001D017279|ZM00001D044513|ZM00001D049213|ZM00001D028282|ZM00001D031769|ZM00001D008491|ZM00001D006587|ZM00001D007445|ZM00001D004894|ZM00001D009028|ZM00001D033038|ZM00001D001960|ZM00001D026426|ZM00001D019177|ZM00001D011183|ZM00001D008826
24 hpi	55085	1.2696e-05	0.0025494	16	1905	95	39311	transmembrane transport	ZM00001D044513|ZM00001D018704|ZM00001D026070|ZM00001D021186|ZM00001D031922|ZM00001D015912|ZM00001D000270|ZM00001D008856|ZM00001D032855|ZM00001D031253|ZM00001D009028|ZM00001D009600|ZM00001D002396|ZM00001D033038|ZM00001D000222|ZM00001D026426
24 hpi	9314	2.2258e-05	0.0037245	17	2225	95	39311	response to radiation	ZM00001D021634|ZM00001D017279|ZM00001D044513|ZM00001D049213|ZM00001D028282|ZM00001D031769|ZM00001D008491|ZM00001D006587|ZM00001D007445|ZM00001D004894|ZM00001D009028|ZM00001D033038|ZM00001D001960|ZM00001D026426|ZM00001D019177|ZM00001D011183|ZM00001D008826
24 hpi	3333	2.9211e-05	0.0041898	5	146	95	39311	amino acid transmembrane transport	ZM00001D008856|ZM00001D031253|ZM00001D018704|ZM00001D021186|ZM00001D031922
24 hpi	19684	4.6816e-05	0.0058754	7	390	95	39311	photosynthesis	light reaction	ZM00001D006587|ZM00001D009028|ZM00001D033038|ZM00001D019605|ZM00001D013039|ZM00001D019177|ZM00001D008491
24 hpi	5975	5.9988e-05	0.006692	25	4558	95	39311	carbohydrate metabolic process	ZM00001D044513|ZM00001D043621|ZM00001D009594|ZM00001D019934|ZM00001D029087|ZM00001D029794|ZM00001D002130|ZM00001D006610|ZM00001D031253|ZM00001D004894|ZM00001D033038|ZM00001D002678|ZM00001D026426|ZM00001D011183|ZM00001D000316|ZM00001D029091|ZM00001D051976|ZM00001D028282|ZM00001D014614|ZM00001D008491|ZM00001D003280|ZM00001D028185|ZM00001D003277|ZM00001D019177|ZM00001D008826
24 hpi	46271	0.00010847	0.0091779	3	38	95	39311	phenylpropanoid catabolic process	ZM00001D002130|ZM00001D017279|ZM00001D042848
24 hpi	46274	0.00010847	0.0091779	3	38	95	39311	lignin catabolic process	ZM00001D002130|ZM00001D017279|ZM00001D042848
24 hpi	19439	0.0001097	0.0091779	5	193	95	39311	aromatic compound catabolic process	ZM00001D002130|ZM00001D002408|ZM00001D017279|ZM00001D028282|ZM00001D042848
24 hpi	10114	0.00012365	0.0095495	5	198	95	39311	response to red light	ZM00001D006587|ZM00001D004894|ZM00001D033038|ZM00001D019177|ZM00001D008491
24 hpi	5982	0.00018526	0.013286	6	341	95	39311	starch metabolic process	ZM00001D029091|ZM00001D051976|ZM00001D011183|ZM00001D008491|ZM00001D029087|ZM00001D008826
24 hpi	9628	0.00023803	0.013923	26	5272	95	39311	response to abiotic stimulus	ZM00001D021634|ZM00001D017279|ZM00001D044513|ZM00001D012420|ZM00001D009594|ZM00001D018229|ZM00001D029087|ZM00001D007445|ZM00001D031253|ZM00001D004894|ZM00001D009028|ZM00001D002396|ZM00001D033038|ZM00001D011242|ZM00001D001960|ZM00001D026426|ZM00001D011183|ZM00001D029091|ZM00001D049213|ZM00001D028282|ZM00001D031769|ZM00001D008491|ZM00001D006587|ZM00001D037547|ZM00001D019177|ZM00001D008826
24 hpi	6091	0.00024393	0.013923	11	1266	95	39311	generation of precursor metabolites and energy	ZM00001D000270|ZM00001D006587|ZM00001D009028|ZM00001D033038|ZM00001D009594|ZM00001D019605|ZM00001D051976|ZM00001D013039|ZM00001D049732|ZM00001D019177|ZM00001D008491
24 hpi	33530	0.00025678	0.013923	2	10	95	39311	raffinose metabolic process	ZM00001D003277|ZM00001D003280
24 hpi	34484	0.00025678	0.013923	2	10	95	39311	raffinose catabolic process	ZM00001D003277|ZM00001D003280
24 hpi	34219	0.00026348	0.013923	4	127	95	39311	carbohydrate transmembrane transport	ZM00001D009028|ZM00001D009600|ZM00001D000222|ZM00001D015912
24 hpi	9624	0.00032519	0.016325	5	244	95	39311	response to nematode	ZM00001D031253|ZM00001D044513|ZM00001D009028|ZM00001D002396|ZM00001D026426
24 hpi	42219	0.00040492	0.019359	5	256	95	39311	cellular amino acid derivative catabolic process	ZM00001D002130|ZM00001D002408|ZM00001D017279|ZM00001D028282|ZM00001D042848
24 hpi	9639	0.00043383	0.019798	8	739	95	39311	response to red or far red light	ZM00001D006587|ZM00001D004894|ZM00001D033038|ZM00001D049213|ZM00001D026426|ZM00001D019177|ZM00001D008491|ZM00001D008826
24 hpi	44042	0.00050145	0.02189	9	951	95	39311	glucan metabolic process	ZM00001D031253|ZM00001D029091|ZM00001D002678|ZM00001D051976|ZM00001D011183|ZM00001D014614|ZM00001D008491|ZM00001D029087|ZM00001D008826
24 hpi	6979	0.00060153	0.025164	10	1187	95	39311	response to oxidative stress	ZM00001D021634|ZM00001D037547|ZM00001D017279|ZM00001D003277|ZM00001D029170|ZM00001D007285|ZM00001D018229|ZM00001D008491|ZM00001D003280|ZM00001D008826
24 hpi	6073	0.00077028	0.030934	8	807	95	39311	cellular glucan metabolic process	ZM00001D029091|ZM00001D002678|ZM00001D051976|ZM00001D011183|ZM00001D014614|ZM00001D008491|ZM00001D029087|ZM00001D008826
24 hpi	6098	0.00094491	0.036159	5	309	95	39311	pentose-phosphate shunt	ZM00001D002130|ZM00001D044513|ZM00001D033038|ZM00001D019177|ZM00001D008491
24 hpi	6740	0.00097242	0.036159	5	311	95	39311	NADPH regeneration	ZM00001D002130|ZM00001D044513|ZM00001D033038|ZM00001D019177|ZM00001D008491
24 hpi	35304	0.0011044	0.0396	4	186	95	39311	regulation of protein amino acid dephosphorylation	ZM00001D006587|ZM00001D009028|ZM00001D013039|ZM00001D008491
24 hpi	6739	0.0012813	0.044359	5	331	95	39311	NADP metabolic process	ZM00001D002130|ZM00001D044513|ZM00001D033038|ZM00001D019177|ZM00001D008491
24 hpi	55114	0.0014028	0.046633	18	3446	95	39311	oxidation reduction	ZM00001D048424|ZM00001D029170|ZM00001D051556|ZM00001D049213|ZM00001D021770|ZM00001D007285|ZM00001D049732|ZM00001D028282|ZM00001D031769|ZM00001D028185|ZM00001D002130|ZM00001D037547|ZM00001D004894|ZM00001D033038|ZM00001D001960|ZM00001D011183|ZM00001D042848|ZM00001D000316
24 hpi	35303	0.0014688	0.046633	4	201	95	39311	regulation of dephosphorylation	ZM00001D006587|ZM00001D009028|ZM00001D013039|ZM00001D008491
24 hpi	44282	0.0014863	0.046633	14	2344	95	39311	small molecule catabolic process	ZM00001D002408|ZM00001D016396|ZM00001D017279|ZM00001D044513|ZM00001D009594|ZM00001D028282|ZM00001D008491|ZM00001D002130|ZM00001D032855|ZM00001D002396|ZM00001D033038|ZM00001D026426|ZM00001D019177|ZM00001D042848
