# Supplementary material for: Analysis of the transcriptomic, metabolomic, and gene regulatory responses to Puccinia sorghi in maize
Source: Mol Plant Pathol. 2021 Feb 28;22(4):465–79. doi: 10.1111/mpp.13040 (PMC7938627; doi:10.1111/mpp.13040)
Supplement: Supplementary file 16 — FILE S6 Significant enriched or under‐represented GO terms for among the 853 genes included in labelled red boxes in Figure S8a. Data in each column are as described in File S3 [file MPP-22-465-s011.xlsx]

## Sheet: Sheet1
Up-regulated genes (853)
GO term (GO accession)	Reference list	Uploaded list	Expected value	Over/Under Representation	Fold Enrichment	P-value	FDR
cinnamic acid metabolic process (GO:0009803)	11	6	0.24	+	25.21	8.98e-07	0.000121
cinnamic acid biosynthetic process (GO:0009800)	11	6	0.24	+	25.21	8.98e-07	0.000118
L-phenylalanine catabolic process (GO:0006559)	17	7	0.37	+	19.03	4.71e-07	7.17e-05
erythrose 4-phosphate/phosphoenolpyruvate family amino acid catabolic process (GO:1902222)	17	7	0.37	+	19.03	4.71e-07	6.95e-05
neurotransmitter transport (GO:0006836)	11	4	0.24	+	16.81	0.000226	0.0117
L-phenylalanine metabolic process (GO:0006558)	29	9	0.63	+	14.35	7.72e-08	1.66e-05
erythrose 4-phosphate/phosphoenolpyruvate family amino acid metabolic process (GO:1902221)	29	9	0.63	+	14.35	7.72e-08	1.59e-05
aminoglycan metabolic process (GO:0006022)	27	8	0.58	+	13.7	5.55e-07	7.94e-05
glucosamine-containing compound catabolic process (GO:1901072)	24	7	0.52	+	13.48	3.14e-06	0.000316
chitin catabolic process (GO:0006032)	24	7	0.52	+	13.48	3.14e-06	0.000309
chitin metabolic process (GO:0006030)	24	7	0.52	+	13.48	3.14e-06	0.000303
aminoglycan catabolic process (GO:0006026)	24	7	0.52	+	13.48	3.14e-06	0.000297
amino sugar catabolic process (GO:0046348)	24	7	0.52	+	13.48	3.14e-06	0.000291
aromatic amino acid family catabolic process (GO:0009074)	25	7	0.54	+	12.94	3.95e-06	0.000352
glucosamine-containing compound metabolic process (GO:1901071)	28	7	0.61	+	11.56	7.47e-06	0.00063
cell wall macromolecule catabolic process (GO:0016998)	34	8	0.74	+	10.88	2.44e-06	0.000268
ceramide biosynthetic process (GO:0046513)	19	4	0.41	+	9.73	0.00128	0.0485
phenylpropanoid biosynthetic process (GO:0009699)	34	7	0.74	+	9.52	2.24e-05	0.00163
benzene-containing compound metabolic process (GO:0042537)	44	9	0.95	+	9.46	1.58e-06	0.000191
phenylpropanoid metabolic process (GO:0009698)	52	10	1.12	+	8.89	6.84e-07	9.5e-05
secondary metabolite biosynthetic process (GO:0044550)	48	9	1.04	+	8.67	2.97e-06	0.000305
amino sugar metabolic process (GO:0006040)	40	7	0.87	+	8.09	5.6e-05	0.00348
response to oomycetes (GO:0002239)	52	8	1.12	+	7.11	3.78e-05	0.00263
defense response to oomycetes (GO:0002229)	52	8	1.12	+	7.11	3.78e-05	0.00259
secondary metabolic process (GO:0019748)	87	12	1.88	+	6.38	1.29e-06	0.00016
endoplasmic reticulum unfolded protein response (GO:0030968)	56	7	1.21	+	5.78	0.000368	0.0174
alpha-amino acid catabolic process (GO:1901606)	72	9	1.56	+	5.78	5.49e-05	0.0035
carbohydrate derivative catabolic process (GO:1901136)	64	8	1.38	+	5.78	0.000142	0.00761
cellular amino acid catabolic process (GO:0009063)	76	9	1.64	+	5.47	8.04e-05	0.00469
response to fungus (GO:0009620)	70	8	1.51	+	5.28	0.000248	0.0126
defense response to fungus (GO:0050832)	64	7	1.38	+	5.06	0.000764	0.0314
amino acid transmembrane transport (GO:0003333)	92	10	1.99	+	5.02	6.34e-05	0.00389
aromatic amino acid family metabolic process (GO:0009072)	112	12	2.42	+	4.95	1.37e-05	0.00108
amino acid transport (GO:0006865)	94	10	2.03	+	4.92	7.48e-05	0.00447
cellular response to unfolded protein (GO:0034620)	78	8	1.69	+	4.74	0.000485	0.022
response to unfolded protein (GO:0006986)	78	8	1.69	+	4.74	0.000485	0.0218
defense response to other organism (GO:0098542)	188	19	4.07	+	4.67	1.09e-07	2.14e-05
response to bacterium (GO:0009617)	110	11	2.38	+	4.62	5.56e-05	0.0035
interspecies interaction between organisms (GO:0044419)	220	21	4.76	+	4.41	5.79e-08	1.3e-05
response to external biotic stimulus (GO:0043207)	213	20	4.61	+	4.34	1.52e-07	2.88e-05
response to other organism (GO:0051707)	213	20	4.61	+	4.34	1.52e-07	2.77e-05
carboxylic acid transmembrane transport (GO:1905039)	113	10	2.44	+	4.09	0.0003	0.0151
organic acid transmembrane transport (GO:1903825)	113	10	2.44	+	4.09	0.0003	0.0149
response to biotic stimulus (GO:0009607)	228	20	4.93	+	4.05	4.15e-07	6.54e-05
cell surface receptor signaling pathway (GO:0007166)	283	23	6.12	+	3.76	2.05e-07	3.45e-05
cell wall macromolecule metabolic process (GO:0044036)	195	15	4.22	+	3.56	4.7e-05	0.00312
drug catabolic process (GO:0042737)	292	22	6.32	+	3.48	1.22e-06	0.000156
monocarboxylic acid biosynthetic process (GO:0072330)	187	14	4.05	+	3.46	0.000109	0.00619
defense response (GO:0006952)	388	29	8.39	+	3.45	3.04e-08	7.18e-06
organic acid transport (GO:0015849)	135	10	2.92	+	3.42	0.00109	0.0433
carboxylic acid transport (GO:0046942)	135	10	2.92	+	3.42	0.00109	0.0429
cellular modified amino acid metabolic process (GO:0006575)	149	11	3.22	+	3.41	0.000643	0.0276
organic acid catabolic process (GO:0016054)	150	11	3.24	+	3.39	0.000677	0.0288
carboxylic acid catabolic process (GO:0046395)	150	11	3.24	+	3.39	0.000677	0.0286
organic anion transport (GO:0015711)	260	17	5.62	+	3.02	0.000101	0.0058
response to external stimulus (GO:0009605)	341	21	7.38	+	2.85	3.7e-05	0.00261
drug metabolic process (GO:0017144)	608	36	13.15	+	2.74	1.79e-07	3.12e-05
protein phosphorylation (GO:0006468)	1730	88	37.43	+	2.35	6.89e-13	8.14e-10
organic acid biosynthetic process (GO:0016053)	503	24	10.88	+	2.21	0.000585	0.0256
carboxylic acid biosynthetic process (GO:0046394)	503	24	10.88	+	2.21	0.000585	0.0253
cellular amino acid metabolic process (GO:0006520)	533	25	11.53	+	2.17	0.000506	0.0223
oxidation-reduction process (GO:0055114)	2311	101	49.99	+	2.02	7.02e-11	3.68e-08
phosphorylation (GO:0016310)	2468	107	53.39	+	2	2.53e-11	1.99e-08
cell communication (GO:0007154)	1462	61	31.63	+	1.93	2.71e-06	0.000285
signal transduction (GO:0007165)	1335	55	28.88	+	1.9	1.05e-05	0.000859
signaling (GO:0023052)	1352	55	29.25	+	1.88	1.74e-05	0.00131
phosphorus metabolic process (GO:0006793)	3439	127	74.4	+	1.71	7.56e-09	2.1e-06
phosphate-containing compound metabolic process (GO:0006796)	3409	125	73.75	+	1.69	1.39e-08	3.65e-06
transmembrane transport (GO:0055085)	1757	61	38.01	+	1.6	0.000433	0.0203
protein modification process (GO:0036211)	3757	114	81.28	+	1.4	0.000328	0.0161
cellular protein modification process (GO:0006464)	3757	114	81.28	+	1.4	0.000328	0.016
response to stimulus (GO:0050896)	3809	115	82.4	+	1.4	0.000358	0.0171
organonitrogen compound metabolic process (GO:1901564)	7119	199	154.01	+	1.29	0.000132	0.00716
metabolic process (GO:0008152)	13981	387	302.45	+	1.28	4.32e-09	1.28e-06
biological_process (GO:0008150)	21856	565	472.82	+	1.19	2.49e-10	8.39e-08
Unclassified (UNCLASSIFIED)	17574	288	380.18	-	0.76	2.49e-10	9.03e-08
cellular aromatic compound metabolic process (GO:0006725)	3616	45	78.23	-	0.58	3.92e-05	0.00265
organic cyclic compound metabolic process (GO:1901360)	3714	44	80.35	-	0.55	7.29e-06	0.000626
macromolecule biosynthetic process (GO:0009059)	2086	22	45.13	-	0.49	0.000175	0.0092
cellular nitrogen compound metabolic process (GO:0034641)	4467	42	96.64	-	0.43	1.35e-10	5.78e-08
cellular macromolecule biosynthetic process (GO:0034645)	2025	19	43.81	-	0.43	3.59e-05	0.00257
cellular nitrogen compound biosynthetic process (GO:0044271)	1932	16	41.8	-	0.38	7.57e-06	0.000627
amide biosynthetic process (GO:0043604)	1088	9	23.54	-	0.38	0.00127	0.0486
cellular component organization or biogenesis (GO:0071840)	3391	25	73.36	-	0.34	4.12e-11	2.78e-08
heterocycle biosynthetic process (GO:0018130)	979	7	21.18	-	0.33	0.000689	0.0288
heterocycle metabolic process (GO:0046483)	3531	25	76.39	-	0.33	4.58e-12	4.33e-09
cellular component biogenesis (GO:0044085)	1470	10	31.8	-	0.31	1.22e-05	0.000975
cellular component organization (GO:0016043)	2912	19	63	-	0.3	6.05e-11	3.57e-08
developmental process (GO:0032502)	908	5	19.64	-	0.25	0.000169	0.00895
nucleobase-containing compound metabolic process (GO:0006139)	3250	16	70.31	-	0.23	3.46e-15	5.46e-12
organelle organization (GO:0006996)	2083	9	45.06	-	0.2	7.83e-11	3.7e-08
RNA metabolic process (GO:0016070)	1856	7	40.15	-	0.17	1.81e-10	7.12e-08
peptidyl-amino acid modification (GO:0018193)	591	2	12.79	-	0.16	0.000474	0.022
multicellular organism development (GO:0007275)	592	2	12.81	-	0.16	0.000475	0.0218
nucleic acid metabolic process (GO:0090304)	2723	9	58.91	-	0.15	5.65e-16	2.67e-12
translation (GO:0006412)	972	3	21.03	-	0.14	2.5e-06	0.000269
peptide biosynthetic process (GO:0043043)	990	3	21.42	-	0.14	1.75e-06	0.000207
anatomical structure development (GO:0048856)	670	2	14.49	-	0.14	0.000117	0.00644
nucleobase-containing compound biosynthetic process (GO:0034654)	760	2	16.44	-	0.12	1.97e-05	0.00145
gene expression (GO:0010467)	2353	6	50.9	-	0.12	2.09e-15	4.95e-12
protein-containing complex subunit organization (GO:0043933)	786	2	17	-	0.12	1.41e-05	0.00109
DNA metabolic process (GO:0006259)	870	2	18.82	-	0.11	2.25e-06	0.000253
cell cycle process (GO:0022402)	467	1	10.1	-	0.1	0.000963	0.0389
DNA recombination (GO:0006310)	473	1	10.23	-	0.1	0.001	0.04
mRNA metabolic process (GO:0016071)	581	1	12.57	-	0.08	0.000109	0.00616
cellular protein-containing complex assembly (GO:0034622)	609	1	13.17	-	0.08	5.02e-05	0.00329
protein-containing complex assembly (GO:0065003)	662	1	14.32	-	0.07	1.64e-05	0.00125
DNA repair (GO:0006281)	718	1	15.53	-	0.06	5.38e-06	0.00047
cellular response to DNA damage stimulus (GO:0006974)	740	1	16.01	-	0.06	3.75e-06	0.00034
cellular component assembly (GO:0022607)	850	1	18.39	-	0.05	3.94e-07	6.42e-05
RNA processing (GO:0006396)	976	1	21.11	-	0.05	2.76e-08	6.86e-06
mitotic cell cycle (GO:0000278)	353	0	7.64	-	< 0.01	0.00112	0.0436
RNA modification (GO:0009451)	469	0	10.15	-	< 0.01	7.01e-05	0.00425
nucleic acid-templated transcription (GO:0097659)	375	0	8.11	-	< 0.01	0.000787	0.0321
RNA biosynthetic process (GO:0032774)	386	0	8.35	-	< 0.01	0.000503	0.0224
mRNA processing (GO:0006397)	407	0	8.8	-	< 0.01	0.000349	0.0168
transcription, DNA-templated (GO:0006351)	364	0	7.87	-	< 0.01	0.000727	0.0301
chromatin organization (GO:0006325)	427	0	9.24	-	< 0.01	0.000241	0.0124
DNA duplex unwinding (GO:0032508)	354	0	7.66	-	< 0.01	0.00113	0.0436
ribosome biogenesis (GO:0042254)	500	0	10.82	-	< 0.01	5.17e-05	0.00335
ribonucleoprotein complex biogenesis (GO:0022613)	627	0	13.56	-	< 0.01	2.11e-06	0.000243
DNA conformation change (GO:0071103)	462	0	9.99	-	< 0.01	0.00011	0.00611
DNA geometric change (GO:0032392)	354	0	7.66	-	< 0.01	0.00113	0.0433
ncRNA processing (GO:0034470)	482	0	10.43	-	< 0.01	7.62e-05	0.0045
chromosome organization (GO:0051276)	936	0	20.25	-	< 0.01	2.75e-09	8.66e-07
