# Supplementary material for: Analysis of the transcriptomic, metabolomic, and gene regulatory responses to Puccinia sorghi in maize
Source: Mol Plant Pathol. 2021 Feb 28;22(4):465–79. doi: 10.1111/mpp.13040 (PMC7938627; doi:10.1111/mpp.13040)
Supplement: Supplementary file 17 — FILE S7 List of 198 genes commonly up‐regulated between H95:Rp1‐D infected with Puccinia sorghi IN2 and B73 × H95:Rp1‐D21 under all conditions as shown in Figure S8a [file MPP-22-465-s004.xlsx]

## Sheet: Sheet1
List of commonly up-regulated 198 genes between H95 Rp1-D infected with P. sorghi IN2 and B73 Rp1-D21.
Gene ID	annotation
Zm00001d024211	(S)-beta-macrocarpene synthase-like
Zm00001d008976	3-methyl-2-oxobutanoate hydroxymethyltransferase 1 mitochondrial
Zm00001d047192	5-pentadecatrienyl resorcinol O-methyltransferase
Zm00001d029359	5-pentadecatrienyl resorcinol O-methyltransferase-like
Zm00001d047436	AAA-ATPase At3g28580
Zm00001d044442	ABC transporter G family member 40
Zm00001d011315	ABC transporter G family member 40
Zm00001d024843	ACC oxidase
Zm00001d045295	ACS-like protein
Zm00001d002434	alternative oxidase3
Zm00001d028165	aminotransferase ALD1
Zm00001d053001	aspartic proteinase nepenthesin-1
Zm00001d051693	aspartyl protease family protein At5g10770
Zm00001d003209	ATPase 3
Zm00001d015091	Bax inhibitor 1
Zm00001d046318	berberine bridge enzyme-like 18
Zm00001d037005	berberine bridge enzyme-like 27
Zm00001d036539	blight-associated protein p12 precursor
Zm00001d031257	blue copper protein precursor
Zm00001d024960	bowman-Birk type trypsin inhibitor
Zm00001d000298	BRASSINOSTEROID INSENSITIVE 1-associated receptor kinase 1
Zm00001d047638	calcium-dependent phosphotriesterase superfamily protein
Zm00001d023843	calmodulin-binding protein 60 G
Zm00001d033241	cationic amino acid transporter 1
Zm00001d049028	chitinase 1
Zm00001d043988	chitinase chem 5 precursor
Zm00001d036370	chitinase2
Zm00001d019758	chlorophyllase-2, chloroplastic
Zm00001d029648	copalyl diphosphate synthase2
Zm00001d021688	cysteine-rich receptor-like protein kinase 10
Zm00001d011157	cysteine-rich receptor-like protein kinase 2
Zm00001d013997	cysteine-rich receptor-like protein kinase 2 isoform X2
Zm00001d006536	cysteine-rich receptor-like protein kinase 6
Zm00001d052989	cysteine-rich receptor-like protein kinase 6
Zm00001d006535	cysteine-rich receptor-like protein kinase 6 isoform X1
Zm00001d017425	cytochrome b5 isoform A-like
Zm00001d020628	cytochrome P450 71A1
Zm00001d014335	cytochrome P450 89A2
Zm00001d034095	cytochrome P450 family 81 subfamily D polypeptide 8
Zm00001d006397	cytokinin-O-glucosyltransferase 2
Zm00001d045210	dirigent
Zm00001d009106	E3 ubiquitin-protein ligase EL5
Zm00001d003190	endochitinase A precursor
Zm00001d023774	Erg28 like protein
Zm00001d005823	flavonoid 3-monooxygenase
Zm00001d014001	flotillin-like protein 1
Zm00001d018701	galactoside 2-alpha-L-fucosyltransferase
Zm00001d021929	geranylgeranyl pyrophosphate synthase2
Zm00001d011886	glucan endo-1,3-beta-glucosidase GII
Zm00001d042099	glutathione S-transferase
Zm00001d010870	glutathione S-transferase GST 15
Zm00001d043795	glutathione S-transferase GSTU6
Zm00001d029708	glutathione transferase30
Zm00001d017121	glyceraldehyde-3-phosphate dehydrogenase4
Zm00001d002178	G-type lectin S-receptor-like serine/threonine-protein kinase B120
Zm00001d010812	heat stress transcription factor A-4d
Zm00001d003356	heavy metal-associated isoprenylated plant protein 4
Zm00001d017014	heavy metal-associated isoprenylated plant protein 47
Zm00001d020714	HSF transcription factor, partial
Zm00001d053514	hydroquinone glucosyltransferase
Zm00001d017976	Immediate-early fungal elicitor protein CMPG1
Zm00001d021168	indole-3-acetate beta-glucosyltransferase
Zm00001d032858	ent-kaurene synthase1
Zm00001d041082	ent-kaurene synthase4
Zm00001d018064	laccase-14
Zm00001d030548	leucoanthocyanidin dioxygenase
Zm00001d035162	LHT1
Zm00001d033624	linoleate 9S-lipoxygenase4
Zm00001d036550	lipid binding protein
Zm00001d033517	major facilitator superfamily protein
Zm00001d052767	MAP3K-like protein kinase precursor
Zm00001d017380	membrane steroid-binding protein 1
Zm00001d020702	mitochondrial phosphate carrier protein 3, mitochondrial
Zm00001d021638	mitochondrial protein
Zm00001d040326	NAD(P)-binding Rossmann-fold superfamily protein
Zm00001d025057	NAD(P)H-dependent oxidoreductase
Zm00001d042749	NDR1/HIN1-like protein 10
Zm00001d012024	nucleotide-diphospho-sugar transferase family protein
Zm00001d018738	pathogenesis-related protein 4
Zm00001d031158	pathogenesis-related protein 5
Zm00001d028816	pathogenesis-related protein 1
Zm00001d018734	pathogenesis-related protein PRB1-3
Zm00001d040705	peroxidase 64
Zm00001d014530	phenolic glucoside malonyltransferase 1
Zm00001d051166	phenylalanine ammonia-lyase
Zm00001d036256	phospholipase A1-Igamma1, chloroplastic
Zm00001d029583	polygalacturonase inhibitor 1 precursor
Zm00001d024962	PR5-like receptor kinase
Zm00001d039799	probable carboxylesterase 15
Zm00001d010284	probable carboxylesterase 15
Zm00001d018700	probable fucosyltransferase 8
Zm00001d031449	probable lipoxygenase 8, chloroplastic
Zm00001d041327	probable LRR receptor-like serine/threonine-protein kinase At1g74360
Zm00001d030981	probable LRR receptor-like serine/threonine-protein kinase At3g47570
Zm00001d009619	WRKY106
Zm00001d043663	WRKY73
Zm00001d039532	probable WRKY transcription factor 72
Zm00001d043480	proline-rich receptor-like protein kinase PERK15
Zm00001d020148	proline-rich receptor-like protein kinase PERK7
Zm00001d042948	protein binding protein
Zm00001d044777	protein DMP3
Zm00001d029744	protein DOWNY MILDEW RESISTANCE 6
Zm00001d031372	protein kinase superfamily protein
Zm00001d031407	protein kinase superfamily protein
Zm00001d032857	protein kinase superfamily protein
Zm00001d033455	protein P21 precursor
Zm00001d039963	Systemic acquired resistance deficient 1
Zm00001d032368	Systemic acquired resistance deficient 1
Zm00001d038841	putative aldehyde dehydrogenase MIS1
Zm00001d024996	putative Bowman-Birk serine protease inhibitor precursor
Zm00001d014121	putative cytochrome P450 superfamily protein
Zm00001d047952	putative disease resistance protein RGA3
Zm00001d043622	putative disease resistance protein RGA3
Zm00001d025065	Putative D-mannose binding lectin receptor-like protein kinase family protein
Zm00001d038551	Putative DUF26-domain receptor-like protein kinase family protein
Zm00001d037749	Putative HLH DNA-binding domain superfamily protein
Zm00001d044272	bHLH DNA94
Zm00001d021897	putative lectin-like receptor protein kinase family protein precursor
Zm00001d023611	putative leucine-rich repeat receptor-like protein kinase family protein
Zm00001d047845	putative O-Glycosyl hydrolase superfamily protein
Zm00001d052189	putative RING zinc finger domain superfamily protein
Zm00001d046801	putative serine peptidase S28 family protein
Zm00001d018431	putative WAK family receptor-like protein kinase precursor
Zm00001d022437	WRKY17
Zm00001d024961	rust resistance kinase Lr10
Zm00001d040094	rust resistance kinase Lr10 isoform X2
Zm00001d012603	salicylic acid-binding protein 2
Zm00001d013617	SAUR16 - auxin-responsive SAUR family member
Zm00001d015798	subtilisin-like protease SBT5
Zm00001d037916	thiamin diphosphokinase2
Zm00001d036715	transmembrane 9 family protein member 4 precursor
Zm00001d027946	tryptamine benzoyltransferase 1
Zm00001d027947	tyrosine decarboxylase 1
Zm00001d029829	U-box domain-containing protein 33
Zm00001d048499	UDP-galactose/UDP-glucose transporter 4
Zm00001d028912	UPF0481 protein At3g47200
Zm00001d046132	VQ motif family protein
Zm00001d020492	WRKY DNA-binding protein
Zm00001d020495	WRKY104
Zm00001d013115	hypothetical protein ZEAMMB73_Zm00001d013115
Zm00001d016401	hypothetical protein ZEAMMB73_Zm00001d016401
Zm00001d017969	hypothetical protein ZEAMMB73_Zm00001d017969
Zm00001d028465	hypothetical protein ZEAMMB73_Zm00001d028465
Zm00001d039574	hypothetical protein ZEAMMB73_Zm00001d039574
Zm00001d040325	hypothetical protein ZEAMMB73_Zm00001d040325
Zm00001d040787	hypothetical protein ZEAMMB73_Zm00001d040786
Zm00001d051810	hypothetical protein ZEAMMB73_Zm00001d051810
Zm00001d049242	hypothetical protein Zm00014a_030084
Zm00001d040245	uncharacterized LOC100037813 precursor
Zm00001d019078	uncharacterized protein LOC100191940 isoform X1
Zm00001d014060	uncharacterized protein LOC100192842
Zm00001d040777	uncharacterized protein LOC100192940
Zm00001d013057	uncharacterized protein LOC100193298
Zm00001d009939	uncharacterized protein LOC100193498
Zm00001d017912	uncharacterized protein LOC100216857
Zm00001d042140	uncharacterized protein LOC100272379 precursor
Zm00001d029356	uncharacterized protein LOC100272836
Zm00001d031813	uncharacterized protein LOC100272901
Zm00001d049219	uncharacterized protein LOC100273000
Zm00001d002707	uncharacterized protein LOC100273251
Zm00001d034514	uncharacterized protein LOC100273401 precursor
Zm00001d048329	uncharacterized protein LOC100274125
Zm00001d039103	uncharacterized protein LOC100275239
Zm00001d033909	uncharacterized protein LOC100275716
Zm00001d043121	uncharacterized protein LOC100276695 precursor
Zm00001d045361	uncharacterized protein LOC100278059
Zm00001d040285	uncharacterized protein LOC100278114
Zm00001d042633	uncharacterized protein LOC100278150 precursor
Zm00001d019750	uncharacterized protein LOC100279462
Zm00001d009814	uncharacterized protein LOC100279719 isoform 2 precursor
Zm00001d028349	uncharacterized protein LOC100280077 precursor
Zm00001d017381	uncharacterized protein LOC100281076
Zm00001d053055	uncharacterized protein LOC100282529 precursor
Zm00001d032618	uncharacterized protein LOC100283021 precursor
Zm00001d052744	uncharacterized protein LOC100283078
Zm00001d005766	uncharacterized protein LOC100284831
Zm00001d031157	uncharacterized protein LOC100284970 precursor
Zm00001d009112	uncharacterized protein LOC100285304
Zm00001d021977	uncharacterized protein LOC100382154
Zm00001d045843	uncharacterized protein LOC100382179 precursor
Zm00001d007379	uncharacterized protein LOC100382201 precursor
Zm00001d043512	uncharacterized protein LOC100382682 precursor
Zm00001d032691	uncharacterized protein LOC100382861
Zm00001d024665	uncharacterized protein LOC100383025
Zm00001d027948	uncharacterized protein LOC100383097
Zm00001d031221	uncharacterized protein LOC100383595 precursor
Zm00001d001832	uncharacterized protein LOC100384448
Zm00001d003861	uncharacterized protein LOC100502520
Zm00001d015616	uncharacterized protein LOC103626750
Zm00001d015867	uncharacterized protein LOC103626866
Zm00001d028004	uncharacterized protein LOC103631845
Zm00001d008449	uncharacterized protein LOC103634748
Zm00001d048644	uncharacterized protein LOC103652694
Zm00001d028167	unknown
Zm00001d046634	unknown
Zm00001d050864	unknown
Zm00001d040244	unknown
Zm00001d027900	unknown
