# Supplementary material for: Analysis of the transcriptomic, metabolomic, and gene regulatory responses to Puccinia sorghi in maize
Source: Mol Plant Pathol. 2021 Feb 28;22(4):465–79. doi: 10.1111/mpp.13040 (PMC7938627; doi:10.1111/mpp.13040)
Supplement: Supplementary file 18 — FILE S8 Details of differentially expressed genes (DEGs) from selected GO terms induced in H95:Rp1‐D and H95 by Puccinia sorghi IN2 infection. Log2(fold induction) levels are indicated. Asterisks (*) indicate the genes to validate the transcript expression levels for quantitative reverse transcription PCR [file MPP-22-465-s007.xlsx]

## Sheet: Table 1
Selected maize DEGs induced in H95:Rp1-D and H95 by P. sorghi IN2 infection. Log2 fold induction levels are indicated.
			Resistant (H95 Rp1-D)			Susceptible (H95)
GO term	Gene ID	Annotation	12 h	24 h	120 h	12 h	24 h	120 h
GO:0009698	Zm00001d023617	laccase-25	6.71	10.11	-	-	10.74	10.77
phenylpropanoid metabolic process	Zm00001d018064	laccase-14	6.46	8.15	-	-	6	8.55
	Zm00001d036293	caffeoyl-CoA O-methyltransferase 1	4.94919	3.66031	2.04422	4.61455	2.86038	2.56163
	Zm00001d017274	phenylalanine/tyrosine ammonia-lyase	4.92108	3.29873	-	3.08477	2.29081	3.18855
	Zm00001d017275	phenylalanine ammonia lyase 9	4.43	3.46947	-	3.62944	2.75066	2.39767
	Zm00001d049541	caffeic acid 3-O-methyltransferase	3.3677	3.76075	-	3.0096	3.49703	3.65861
	Zm00001d051163	phenylalanine ammonia lyase5	2.69	2.81	-	-	2.97	2.69
	Zm00001d045043	cinnamyl-alcohol dehydrogenase	2.41	2.89	-	-	-	3.59
GO:0016114	Zm00001d024207	(S)-beta-macrocarpene synthase	11.2279	10.9741	7.22725	8.65341	8.6941	7.4775
terpenoid biosynthetic process	Zm00001d032858	ent-kaurene synthase 1	10.31	10.44	-	9.24	8.46	5.17
	Zm00001d029648	Anther ear 2	9.75029	10.314	8.10177	7.71632	8.86816	8.8609
	Zm00001d014134	ent-cassadiene C2-hydroxylase	8.57801	7.90293	7.77409	7.51089	6.861	7.61459
	Zm00001d046342	ent-kaurene oxidase 2	7.49678	6.54992	5.63923	6.1814	4.83724	5.17099
	Zm00001d041082	ent-kaurene synthase 4	6.99	6.57	6.06	5.54	4.8	7.16
GO:0009620	Zm00001d024210	(S)-beta-macrocarpene synthase	11.4228	9.70635	7.66559	8.64542	7.70078	7.79991
response to fungus	Zm00001d028815	pathogenesis-related protein 7	5.42291	5.38245	4.80264	-	2.73153	4.22226
	Zm00001d048949	Hevein-like preproprotein	5.24397	4.98651	3.6766	4.66148	4.71081	3.98873
	Zm00001d036366	basic endochitinase B	5.14113	3.25254	-	4.61206	4.11774	-
	Zm00001d036370	chitinase2	4.97608	3.47416	-	4.29768	4.01367	-
	Zm00001d009936	basic endochitinase A	4.83637	-	-	5.4033	-	4.10245
	Zm00001d021901	zeamatin precursor	3.9731	3.3321	2.33586	3.74596	2.84652	2.11594
	Zm00001d048947	pathogenesis-related protein 3	2.38963	5.71007	3.52116	-	5.83548	5.16421
GO:0006952	Zm00001d023811	pathogenesis-related protein 10	9.25446	10.4398	8.99996	7.14774	8.88222	7.91387
defense response	Zm00001d009296	pathogenesis-related protein PRMS	6.86873	6.22466	6.48614	6.66561	6.07863	7.78687
	Zm00001d048950	barwin	5.68176	5.47635	3.76376	5.04707	5.03828	4.29498
	Zm00001d028816	pathogenesis-related protein 1	5.65094	6.33558	6.32776	-	3.81382	5.16927
	Zm00001d036539	blight-associated protein p12	5.33866	6.98333	6.23384	3.89754	5.37384	3.70851
	Zm00001d031158*	pathogenesis related protein-5	5.00624	4.94325	-	4.33151	4.65717	-
	Zm00001d020495*	WRKY104	4.63417	4.92897	-	-	3.90086	-
	Zm00001d033623*	lipoxygenase 3	4.49275	4.26503	-	3.50263	4.61423	-
	Zm00001d003190	endochitinase A precursor	4.41604	5.52597	-	3.59415	5.0594	8.66092
GO:0009814	Zm00001d028165	aminotransferase ALD1	6.57491	7.81196	-	-	7.3183	5.98403
defense response, incompatible interaction	Zm00001d027656	lethal leaf-spot 1	3.30208	3.35988	-	2.02043	3.42348	-
	Zm00001d039469	NPR1	2.93423	-	-	-	-	-
	Zm00001d030148	uncharacterized protein	2.36602	2.19985	-	-	-	-
GO:0055114	Zm00001d034095	cytochrome P450 family 81 subfamily D	9.13719	10.3567	8.5388	7.63485	9.06267	7.81833
oxidation-reduction process	Zm00001d014121	putative cytochrome P450 superfamily protein	8.87522	9.99883	7.56602	7.13062	7.99798	5.58425
	Zm00001d034097	isoflavone 2’-hydroxylase2	7.89903	9.2265	6.3163	5.81728	8.23803	6.3232
	Zm00001d042260	chloroplastic quinone-oxidoreductase	7.26357	3.92791	-	7.24333	3.45564	2.90867
	Zm00001d024665	tryptophan decarboxylase	7.10452	7.25391	-	5.44878	5.73627	5.36789
	Zm00001d031257	blue copper protein precursor	6.63749	6.251	4.66966	5.68425	4.87726	5.97672
	Zm00001d016013	anthocyanidin synthase	6.22205	4.57349	-	5.49249	-	3.9716
	Zm00001d002564	flavonone 3-hydroxylase	6.18371	7.93975	-	-	6.11378	4.62585
	Zm00001d029744	flavone synthase type I	6.11057	7.47274	3.50455	3.72215	5.68062	2.0851
	Zm00001d014944	L-lactate dehydrogenase	6.10789	5.73873	-	5.50219	4.39897	3.72931
	Zm00001d024946	flavone synthase 2	5.91905	6.59189	5.75469	-	-	-
	Zm00001d004731	aldehyde dehydrogenase	5.76729	4.51367	3.36893	4.49596	3.55398	4.88601
	Zm00001d046318	berberine bridge enzyme-like 18	5.17328	3.62204	4.30762	4.52264	3.72156	6.48131
	Zm00001d051001	glyceraldehyde-3-phosphate dehydrogenase 3	5.62708	5.12341	-	3.98301	3.43579	2.25567
	Zm00001d017121	glyceraldehyde-3-phosphate dehydrogenase 4	5.47498	3.92714	-	3.68725	2.70724	4.28655
	Zm00001d027423	flavone synthase 1	5.00076	2.23839	-	-	2.03481	6.22219
	Zm00001d016166	phosphoenolpyruvate carboxylase	4.6503	3.6138	-	3.7154	2.92947	3.36976
	Zm00001d030548	leucoanthocyanidin dioxygenase	4.11031	4.69865	5.06688	3.15311	2.91848	3.51954
	Zm00001d009666	dihydroflavonol-4-reductase	4.04185	3.20132	-	3.49003	2.90941	3.41568
	Zm00001d025761	NAD(P)-binding Rossmann-fold superfamily	3.61277	4.11925	2.88654	3.49205	3.14453	2.51582
GO:0055085	Zm00001d021647	ABC transporter G family member 34	8.91668	7.27772	6.78328	7.27769	5.91451	6.98117
transmembrane trasnport	Zm00001d020702	mitochondrial phosphate carrier protein 3	8.20188	7.62107	4.84923	6.18087	5.9491	6.74077
	Zm00001d011315	ABC transporter G family member 40	7.70745	8.60611	5.89133	5.84429	6.97958	8.36117
	Zm00001d051525	oligopeptide transporter 4	6.62324	4.88132	-	5.63996	3.71046	-
	Zm00001d048499	UDP-galactose/UDP-glucose transporter 4	6.26152	4.39705	3.0347	5.07992	3.7179	3.01096
	Zm00001d009705	S-type anion channel SLAH2	6.18935	7.53022	5.12432	5.61393	6.8669	5.53182
	Zm00001d025012	ABC transporter G family member 48	6.10023	7.30556	7.60704	5.61371	5.5825	6.32691
	Zm00001d017590	protein DETOXIFICATION 49	6.07694	-	-	4.90458	-	-
	Zm00001d042244	potasium ion uptake permease 1	6.07026	5.43217	5.88299	5.39217	4.10557	5.87582
	Zm00001d044442	ABC transporter G family member 40	6.05084	5.85563	-	4.86875	4.15951	5.47873
	Zm00001d020953	protein PIN-LIKES 3	5.45719	7.95106	6.21821	-	6.18549	7.48846
	Zm00001d021629	protein DETOXIFICATION 40	5.42004	6.07891	-	-	5.86707	6.70568
	Zm00001d046953	copper-transporting ATPase RAN1	5.10465	3.49925	-	-	3.03105	5.65552
	Zm00001d025437	amino acid permease	4.98758	5.17262	-	4.09621	3.92683	4.6664
	Zm00001d035162	LHT1	4.73306	5.08412	3.84968	3.7646	3.83015	4.61213
	Zm00001d040468	major facilitator superfamily defense1	4.01035	3.96545	2.60933	3.04847	3.72967	2.78794
GO:0006629	Zm00001d011673	farnesyl diphosphate synthase 2	8.2311	8.72918	-	6.92067	7.78342	4.30989
lipid metabolic process	Zm00001d021929	geranylgeranyl pyrophosphate synthase 2	7.68838	7.85161	-	5.13487	6.81386	9.40414
	Zm00001d023768	fatty acid desaturase DES2	7.6004	10.4656	9.61254	6.72363	9.37442	8.08229
	Zm00001d052767	MAP3K-like protein kinase precursor	6.33618	5.09661	-	4.77897	-	5.73214
	Zm00001d029397	phospholipase D family protein isoform X1	6.06084	4.55662	2.3734	5.6372	3.54821	3.30722
	Zm00001d010828	alpha/beta-Hydrolases superfamily protein	5.97648	6.27125	-	4.9134	6.53054	6.7953
	Zm00001d034184*	allene-oxide synthase 4	5.56367	4.67097	-	3.92493	4.8287	2.0408
	Zm00001d023769	Delta (12)-fatty-acid desaturase	5.33055	8.45483	7.65077	-	7.09442	6.29693
	Zm00001d042851	ceramide inositol phosphotransferase 1	5.29091	3.5425	-	-	-	2.97081
	Zm00001d005383	lecithin-cholesterol acyltransferase-like 1	4.44303	2.23469	-	-	-	2.37681
	Zm00001d014906	phosphoinositide phospholipase C 2	4.09467	3.46378	-	2.43079	2.3665	-
	Zm00001d036256	phospholipase A1-Igamma1, chloroplastic	3.61568	6.76671	-	-	-	-
	Zm00001d011638	lipid phosphate phosphatase 2	3.40815	5.71828	-	-	3.11188	5.52692
	Zm00001d033300	Type IV inositol polyphosphate 5-phosphatase 11	3.06953	-	-	2.36531	4.14204	4.97744
	Zm00001d042541	lipoxygenase2	-	-	-	-	2.77836	-
	Zm00001d031449	lipoxygenase 7	-	-	-	5.76529	4.23637	-
	Zm00001d033624	lipoxygenase 4	-	-	-	3.13383	2.05901	-
	Zm00001d005911	patatin	-	-	-	-	-	2.99852
	Zm00001d050107	12-oxo-phytodienoic acid reductase	-	-	-	-	-	2.49807
GO:0016053	Zm00001d040850	bifunctional 3-dehydroquinate dehydratase/shikimate dehydrogenase	6.79467	4.36088	-	5.79796	4.00766	3.15411
organic acid biosynthetic process	Zm00001d023843*	calmodulin-binding protein 60G	6.65253	6.27549	4.50069	5.56873	4.86546	5.38594
	Zm00001d008976	3-methyl-2-oxobutanoate hydroxymethyltransferase 1	5.73443	4.25386	-	4.84987	3.59872	-
	Zm00001d022181	Phospho-2-dehydro-3-deoxyheptonate aldolase 1	4.89385	3.45467	-	5.01447	3.68205	-
	Zm00001d045450	3-phosphoshikimate 1-carboxyvinyltransferase 2	4.39517	3.08158	-	3.12907	2.56648	-
	Zm00001d006242	3-dehydroquinate synthase, chloroplastic	3.61667	2.27416	-	2.98497	2.49308	-
	Zm00001d029594	allene-oxide cyclase1	3.43074	3.38098	-	2.83111	3.72557	2.53006
	Zm00001d039963	systemic acquired resistance deficient 1	2.80162	5.38416	-	2.39684	3.97249	2.35985
GO:0010468	Zm00001d043663	ZmWRKY73	7.93775	5.93196	-	7.57734	5.77341	5.98756
regulation of gene expression	Zm00001d009619	ZmWRKY106	7.84017	7.16676	-	7.28886	6.52817	-
	Zm00001d046805	ZmWRKY124	7.29441	6.85128	-	6.02338	5.9984	6.23926
	Zm00001d027925	ZmAP2/EREBP	5.75664	4.51604	-	5.22094	3.82153	-
	Zm00001d022437	ZmWRKY17	5.30419	6.38832	2.96346	4.31947	4.90306	-
	Zm00001d020495	ZmWRKY104	4.63417	4.92897	-	-	3.90086	-
	Zm00001d011133	ZmWRKY68	3.74546	3.99596	3.32129	3.56981	4.49033	3.42021
	Zm00001d028962	ZmWRKY32	2.90995	2.53326	-	2.15544	2.31905	-
	Zm00001d043569	ZmWRKY29	2.53577	2.07656	-	2.08223	2.15155	-
	Zm00001d039245	ZmWRKY93	2.30091	2.68989	-	2.05387	2.2323	2.62896
unclassified	Zm00001d044683*	chalcone flavonone isomerase 1/ CHI 1	8.60169	8.13829	2.85703	6.99204	6.7587	3.10033
	Zm00001d050455	hydroxycinnamoyl transferase	7.92409	8.2923	4.82529	6.35443	7.96823	6.26233
	Zm00001d032103	4-coumarate-CoA ligase 1	7.14214	5.41634	-	6.73142	5.10229	2.61126
	Zm00001d030540	tryptamine hydrocinnamoyl transferase	5.37974	5.63394	-	-	4.5101	5.72634
	Zm00001d015459	4-coumarate-CoA ligase 1	3.68038	3.78678	2.11697	3.68704	3.46038	3.2892
GO:0043043	Zm00001d006923	40S ribosomal protein S9	5.11915	-	-	-	-	-
peptide biosynthetic process	Zm00001d035445	gamma-glutamyl cysteine synthetase 1	4.20104	2.53273	-	3.82015	2.48704	3.283
	Zm00001d008975	Aspartate-tRNA ligase 2 cytoplasmic	3.81746	-	-	-	-	-
	Zm00001d013282	ribosomal protein S27c	3.8092	-	-	-	-	-
	Zm00001d023293	40S ribosomal protein S16	3.80382	-	-	-	-	-
	Zm00001d051662	60S ribosomal protein L31	3.73251	-	-	-	-	-
	Zm00001d042772	ribosomal protein	2.94906	-	-	-	-	-
	Zm00001d012846	elongation factor Tu mitochondrial	2.89241	-	-	-	-	-
	Zm00001d008498	alanine-tRNA ligase	2.68005	2.34356	-	-	-	-
* means the genes to validate the transcript expression level for qRT-PCR.
